# Supplementary material for: BET Bromodomain Proteins Brd2, Brd3 and Brd4 Selectively Regulate Metabolic Pathways in the Pancreatic β-Cell
Source: PLoS One. 2016 Mar 23;11(3):e0151329. doi: 10.1371/journal.pone.0151329 (PMC4805167; doi:10.1371/journal.pone.0151329)
Supplement: S2 File — (XLSX) [file pone.0151329.s002.xlsx]

## Sheet: 2014-04-18_Corkey
							log2 (expression)
Rat Entrez Gene ID	Human Entrez Gene ID	Symbol	Description	GO Term(s)	KEGG Pathway(s)	Cluster	NT control 4C	NT control 3D	NT control 3G	siBrd2 6C	siBrd2 6D	siBrd2 6G	siBrd3 8C	siBrd3 7D	siBrd3 7G	siBrd4 10C	siBrd4 9D	siBrd4 9G
83842	54677	Crot	carnitine O-octanoyltransferase	GO:0001579: medium-chain fatty acid transport, GO:0005102: receptor binding, GO:0005739: mitochondrion, GO:0005739: mitochondrion, GO:0005777: peroxisome, GO:0005777: peroxisome, GO:0005777: peroxisome, GO:0006091: generation of precursor metabolites and energy, GO:0006091: generation of precursor metabolites and energy, GO:0006631: fatty acid metabolic process, GO:0006635: fatty acid beta-oxidat…	04146: Peroxisome	1	5.67183	5.70697	5.5649	5.92144	5.90256	5.71956	5.92171	5.88156	5.63699	6.76555	6.27125	6.11269
363197		Tmem63b-ps1	transmembrane protein 63B, pseudogene 1	GO:0000166: nucleotide binding, GO:0016020: membrane		1	10.4346	10.4167	10.379	10.5254	10.4751	10.4358	10.4665	10.482	10.3996	10.6485	10.5758	10.5441
361383	976	Cd97	CD97 molecule	GO:0003674: molecular_function, GO:0005575: cellular_component, GO:0008150: biological_process		1	7.75395	7.63497	7.58681	7.78714	7.74353	7.63389	7.72936	7.75924	7.64041	8.25886	8.03524	7.93358
295417	126969	Slc44a3	solute carrier family 44, member 3	GO:0016021: integral to membrane		1	8.46252	8.35694	8.07735	8.4916	8.40557	8.1809	8.2757	8.14704	8.04408	9.33724	8.99558	8.81555
24382	2595	Ganc	glucosidase, alpha; neutral C	GO:0004558: alpha-glucosidase activity, GO:0004558: alpha-glucosidase activity, GO:0005975: carbohydrate metabolic process, GO:0030246: carbohydrate binding	00052: Galactose metabolism, 00500: Starch and sucrose metabolism, 01100: Metabolic pathways	1	7.73187	7.63441	7.43252	7.80194	7.72251	7.51646	7.69308	7.50408	7.54121	8.44548	8.25516	8.13137
81805	6821	Suox	sulfite oxidase	GO:0005739: mitochondrion, GO:0005758: mitochondrial intermembrane space, GO:0005829: cytosol, GO:0006790: sulfur compound metabolic process, GO:0007584: response to nutrient, GO:0008482: sulfite oxidase activity, GO:0009055: electron carrier activity, GO:0016491: oxidoreductase activity, GO:0020037: heme binding, GO:0020037: heme binding, GO:0030151: molybdenum ion binding, GO:0043546: molybdopt…	00920: Sulfur metabolism	1	8.5015	8.39942	8.26503	8.80242	8.46058	8.44866	8.53662	8.42953	8.33408	9.12324	8.96876	8.85673
689909	84660	Ccdc62	coiled-coil domain containing 62			1	6.1438	6.01678	5.91867	6.51822	6.39356	6.10324	6.21637	5.9597	6.00047	6.67932	6.52103	6.52893
287750		Prp2l1	proline rich protein 2-like 1			1	6.94452	6.8581	6.50829	7.0933	7.07625	6.91385	6.97687	6.80401	6.74775	7.48788	7.35287	7.22577
64391	1613	Dapk3	death-associated protein kinase 3	GO:0000775: chromosome, centromeric region, GO:0004674: protein serine/threonine kinase activity, GO:0004674: protein serine/threonine kinase activity, GO:0004683: calmodulin-dependent protein kinase activity, GO:0005524: ATP binding, GO:0005524: ATP binding, GO:0005634: nucleus, GO:0005634: nucleus, GO:0005815: microtubule organizing center, GO:0006351: transcription, DNA-dependent, GO:0006355: …	05200: Pathways in cancer, 05219: Bladder cancer	1	8.97096	8.94187	8.80824	8.97539	8.97994	8.93829	9.0179	8.96551	8.98182	9.24031	9.18133	9.35953
289222	4817	Nit1	nitrilase 1	GO:0005739: mitochondrion, GO:0005739: mitochondrion, GO:0006807: nitrogen compound metabolic process, GO:0016810: hydrolase activity, acting on carbon-nitrogen (but not peptide) bonds		1	8.25743	8.32284	8.21129	8.40748	8.27856	8.18973	8.32993	8.38289	8.3729	8.75493	8.56639	8.77618
289734	6525	Smtn	smoothelin			1	7.43509	7.47304	7.2679	7.54101	7.48186	7.3967	7.36734	7.535	7.58933	7.76648	7.87471	7.8836
84347	10369	Cacng2	calcium channel, voltage-dependent, gamma subunit 2	GO:0005245: voltage-gated calcium channel activity, GO:0005245: voltage-gated calcium channel activity, GO:0005246: calcium channel regulator activity, GO:0005515: protein binding, GO:0007528: neuromuscular junction development, GO:0007528: neuromuscular junction development, GO:0019226: transmission of nerve impulse, GO:0019226: transmission of nerve impulse, GO:0032281: alpha-amino-3-hydroxy-5-…	04010: MAPK signaling pathway, 04260: Cardiac muscle contraction, 05410: Hypertrophic cardiomyopathy (HCM), 05412: Arrhythmogenic right ventricular cardiomyopathy (ARVC), 05414: Dilated cardiomyopathy	1	8.31212	8.42161	8.30449	8.53053	8.61674	8.37983	8.47672	8.52469	8.44714	8.77055	8.75466	8.72644
170955	158399	Zfp483	zinc finger protein 483	GO:0003676: nucleic acid binding, GO:0003700: sequence-specific DNA binding transcription factor activity, GO:0005634: nucleus, GO:0006351: transcription, DNA-dependent, GO:0008270: zinc ion binding, GO:0016032: viral reproduction		1	4.88239	5.25084	4.62353	5.31613	5.40741	5.00344	5.42889	5.31984	5.26534	6.11266	5.86489	5.96175
361570	5639	Prrg2	proline rich Gla (G-carboxyglutamic acid) 2	GO:0005509: calcium ion binding, GO:0005576: extracellular region		1	7.2625	7.30636	7.01989	7.3719	7.22154	7.31149	7.32695	7.42252	7.25121	7.84353	7.70993	7.54389
100362547	8906	LOC100362547	adaptor protein complex AP-1, gamma 2 subunit	GO:0005798: Golgi-associated vesicle, GO:0005798: Golgi-associated vesicle, GO:0006886: intracellular protein transport, GO:0008565: protein transporter activity, GO:0016020: membrane, GO:0016192: vesicle-mediated transport, GO:0030131: clathrin adaptor complex, GO:0030133: transport vesicle, GO:0030133: transport vesicle	04142: Lysosome	1	7.54716	7.45952	7.27461	7.59338	7.46871	7.44255	7.54811	7.50646	7.4337	7.87405	7.9383	7.71245
171564	64081	Pbld1	phenazine biosynthesis-like protein domain containing 1	GO:0009058: biosynthetic process, GO:0016853: isomerase activity		1	10.6037	10.5705	10.5414	10.6971	10.6957	10.6373	10.688	10.6679	10.6711	11.0452	11.1033	10.8861
360583		Dhrs11	dehydrogenase/reductase (SDR family) member 11			1	6.37319	6.39112	6.20844	6.51435	6.53524	6.45404	6.50983	6.45247	6.46161	6.75827	6.85795	6.6846
81739	5024	P2rx3	purinergic receptor P2X, ligand-gated ion channel, 3	GO:0001614: purinergic nucleotide receptor activity, GO:0001666: response to hypoxia, GO:0001666: response to hypoxia, GO:0004931: extracellular ATP-gated cation channel activity, GO:0004931: extracellular ATP-gated cation channel activity, GO:0005524: ATP binding, GO:0005791: rough endoplasmic reticulum, GO:0005794: Golgi apparatus, GO:0006811: ion transport, GO:0006812: cation transport, GO:000…	04020: Calcium signaling pathway, 04080: Neuroactive ligand-receptor interaction	1	5.68896	6.014	5.56805	5.96177	6.14829	5.99456	6.15754	6.04929	6.09335	6.88517	6.94247	6.42249
290566	55753	Ogdhl	oxoglutarate dehydrogenase-like	GO:0004591: oxoglutarate dehydrogenase (succinyl-transferring) activity, GO:0006099: tricarboxylic acid cycle, GO:0030976: thiamine pyrophosphate binding	00020: Citrate cycle (TCA cycle), 00310: Lysine degradation, 00380: Tryptophan metabolism, 01100: Metabolic pathways	1	7.68831	7.58682	7.61738	7.71558	7.72746	7.74867	7.58814	7.65975	7.60557	8.1009	7.93107	7.88663
116695	3750	Kcnd1	potassium voltage-gated channel, Shal-related subfamily, member 1	GO:0005249: voltage-gated potassium channel activity, GO:0008076: voltage-gated potassium channel complex, GO:0051260: protein homooligomerization		1	5.52002	5.51063	5.25792	5.70054	5.70371	5.75617	5.24583	5.33259	5.68183	6.74347	6.27983	6.34422
309407	80036	Trpm3	transient receptor potential cation channel, subfamily M, member 3	GO:0005216: ion channel activity, GO:0005261: cation channel activity, GO:0006812: cation transport, GO:0016021: integral to membrane		1	6.77893	6.74965	6.86358	6.96952	6.95306	6.8942	6.91411	6.77721	6.8697	7.47841	7.12097	7.23982
303787	6545	Slc7a4	solute carrier family 7 (cationic amino acid transporter, y+ system), member 4	GO:0015171: amino acid transmembrane transporter activity, GO:0016021: integral to membrane		1	6.9502	6.66649	6.89889	7.10307	6.80428	7.01066	6.8513	6.85539	6.94537	7.59491	7.34329	7.33393
690323		LOC690323	similar to Myosin-15 (Myosin XV) (Unconventional myosin-15)			1	8.116	7.82576	7.98531	8.16113	7.99395	8.23473	8.02177	7.97794	8.04899	8.4941	8.45179	8.56341
83810	7442	Trpv1	transient receptor potential cation channel, subfamily V, member 1	GO:0001659: temperature homeostasis, GO:0001660: fever generation, GO:0001660: fever generation, GO:0001774: microglial cell activation, GO:0002024: diet induced thermogenesis, GO:0002024: diet induced thermogenesis, GO:0002790: peptide secretion, GO:0002790: peptide secretion, GO:0004698: calcium-dependent protein kinase C activity, GO:0005216: ion channel activity, GO:0005227: calcium activated…	04080: Neuroactive ligand-receptor interaction	1	5.46062	5.06211	5.32187	5.32374	5.2097	5.39353	5.14188	5.02257	5.0709	6.19956	5.93343	5.82545
100361694		LOC100361694	Sec61 gamma subunit-like			1	9.43284	9.29179	9.41252	9.41504	9.37696	9.40614	9.19221	9.25533	9.31772	9.79408	9.6738	9.77729
303601	1534	Cyb561	cytochrome b-561	GO:0000293: ferric-chelate reductase activity		1	7.31983	6.94768	7.25396	7.22815	7.23056	7.24897	7.20342	7.14676	7.40317	7.78573	7.64395	7.57953
362843	10994	Ilvbl	ilvB (bacterial acetolactate synthase)-like	GO:0000287: magnesium ion binding, GO:0003824: catalytic activity, GO:0030976: thiamine pyrophosphate binding		1	6.99998	6.74642	6.95986	6.98164	7.02241	6.99422	6.98445	6.90703	7.0668	7.36353	7.3955	7.22045
29498	5805	Pts	6-pyruvoyl-tetrahydropterin synthase	GO:0003874: 6-pyruvoyltetrahydropterin synthase activity, GO:0003874: 6-pyruvoyltetrahydropterin synthase activity, GO:0005575: cellular_component, GO:0005737: cytoplasm, GO:0005739: mitochondrion, GO:0005739: mitochondrion, GO:0006729: tetrahydrobiopterin biosynthetic process, GO:0006729: tetrahydrobiopterin biosynthetic process, GO:0006729: tetrahydrobiopterin biosynthetic process, GO:0042802: …	00790: Folate biosynthesis, 01100: Metabolic pathways	1	5.53866	5.74457	5.80006	5.75834	5.76516	5.75411	5.77115	5.75758	5.70173	6.18643	5.97046	6.0604
63843	5030	P2ry4	pyrimidinergic receptor P2Y, G-protein coupled, 4	GO:0005524: ATP binding, GO:0016021: integral to membrane, GO:0016323: basolateral plasma membrane, GO:0016324: apical plasma membrane, GO:0030321: transepithelial chloride transport, GO:0030321: transepithelial chloride transport, GO:0045028: G-protein coupled purinergic nucleotide receptor activity, GO:0045030: UTP-activated nucleotide receptor activity, GO:0045030: UTP-activated nucleotide rec…	04080: Neuroactive ligand-receptor interaction	1	5.36972	5.58892	5.66972	5.64712	5.65132	5.40848	5.46666	5.53671	5.41929	6.15256	6.03413	6.1228
361169	137994	Letm2	leucine zipper-EF-hand containing transmembrane protein 2	GO:0005743: mitochondrial inner membrane, GO:0016021: integral to membrane		1	6.16588	6.23875	6.34886	6.36121	6.5273	6.33118	6.29439	6.44452	6.44909	6.8238	6.73501	6.81959
29436	7035	Tfpi	tissue factor pathway inhibitor (lipoprotein-associated coagulation inhibitor)	GO:0004867: serine-type endopeptidase inhibitor activity, GO:0005576: extracellular region, GO:0005615: extracellular space, GO:0005615: extracellular space, GO:0007596: blood coagulation, GO:0010466: negative regulation of peptidase activity, GO:0030414: peptidase inhibitor activity	04610: Complement and coagulation cascades	1	5.60449	5.89256	5.88042	5.81152	5.99803	5.9063	5.73596	6.11452	5.99548	6.79657	6.61953	6.57489
361030	54916	RGD1562018	similar to Protein C14orf101 homolog			1	7.23681	7.21884	7.22854	7.48497	7.50865	7.37759	7.26905	7.41675	7.273	8.06158	7.89228	7.78008
100359977	388611	LOC100359977	sialomucin core protein 24-like			1	6.22918	6.32193	6.40518	6.67263	6.59455	6.49969	6.21588	6.37272	6.26993	7.17255	7.0816	6.90482
684050		PCOLCE2	procollagen C-endopeptidase enhancer 2			1	5.782	5.96037	5.94032	6.28491	6.33817	6.2504	5.69841	6.05906	6.00061	6.77529	6.88152	6.53767
100912128		LOC100912128	parkin coregulated gene protein-like			1	5.68528	5.68095	5.67601	5.81876	5.95905	5.9456	5.40648	5.77482	5.66577	6.52197	6.46283	6.19196
360792	51657	Styxl1	serine/threonine/tyrosine interacting-like 1			1	4.79008	4.95956	4.9238	5.24203	5.55435	5.39312	4.65012	5.08104	5.04453	6.01412	5.74142	5.64039
311415	376940	Zc3h6	zinc finger CCCH type containing 6			1	5.16923	5.12169	5.24566	5.51321	5.6908	5.44254	5.05588	5.44346	5.34663	5.96468	5.69146	5.76406
64367	5479	Ppib	peptidylprolyl isomerase B	GO:0003755: peptidyl-prolyl cis-trans isomerase activity, GO:0005788: endoplasmic reticulum lumen, GO:0006457: protein folding, GO:0042277: peptide binding, GO:0042470: melanosome, GO:0051169: nuclear transport		1	10.4308	10.5654	10.4682	10.5269	10.5395	10.531	10.4159	10.4729	10.5348	10.694	10.7659	10.6652
291450	501	Aldh7a1	aldehyde dehydrogenase 7 family, member A1	GO:0004043: L-aminoadipate-semialdehyde dehydrogenase activity, GO:0004043: L-aminoadipate-semialdehyde dehydrogenase activity, GO:0005634: nucleus, GO:0005737: cytoplasm, GO:0005739: mitochondrion, GO:0005739: mitochondrion, GO:0005829: cytosol, GO:0008802: betaine-aldehyde dehydrogenase activity, GO:0019285: glycine betaine biosynthetic process from choline	00010: Glycolysis / Gluconeogenesis, 00053: Ascorbate and aldarate metabolism, 00071: Fatty acid metabolism, 00260: Glycine, serine and threonine metabolism, 00280: Valine, leucine and isoleucine degradation, 00300: Lysine biosynthesis, 00310: Lysine degradation, 00330: Arginine and proline metabolism, 00340: Histidine metabolism, 00380: Tryptophan metabolism, 00410: beta-Alanine metabolism, 0056…	1	8.68318	8.86487	8.82198	8.84901	8.9626	8.92724	8.70074	8.80494	8.79008	9.34086	9.30606	9.2237
680068		Dmrtc1b	DMRT-like family C1b			1	5.63265	6.09394	5.83637	6.05364	6.26488	6.03116	5.85558	5.97112	5.79998	6.64337	6.68102	6.49503
246769	135114	Hint3	histidine triad nucleotide binding protein 3	GO:0003824: catalytic activity, GO:0005730: nucleolus, GO:0005730: nucleolus, GO:0005737: cytoplasm, GO:0005739: mitochondrion, GO:0005739: mitochondrion, GO:0016787: hydrolase activity		1	6.77921	7.02623	6.91665	7.09352	7.12531	6.98857	6.79264	7.04528	6.81693	7.27874	7.43262	7.24024
207126	56667	Muc13	mucin 13, cell surface associated	GO:0003674: molecular_function, GO:0005575: cellular_component, GO:0005576: extracellular region, GO:0005886: plasma membrane, GO:0008150: biological_process, GO:0016021: integral to membrane		1	10.3488	10.4957	10.2767	10.4225	10.4756	10.4936	10.1926	10.5255	10.3623	10.7365	10.8015	10.6809
25638	5141	Pde4a	phosphodiesterase 4A, cAMP-specific	GO:0004114: 3',5'-cyclic-nucleotide phosphodiesterase activity, GO:0004115: 3',5'-cyclic-AMP phosphodiesterase activity, GO:0005515: protein binding, GO:0005634: nucleus, GO:0005737: cytoplasm, GO:0005737: cytoplasm, GO:0006198: cAMP catabolic process, GO:0006198: cAMP catabolic process, GO:0006198: cAMP catabolic process, GO:0007165: signal transduction, GO:0007608: sensory perception of smell, …	00230: Purine metabolism	1	5.93587	5.92985	5.80279	5.86989	5.97375	5.95249	5.94492	5.98924	5.9064	6.12304	6.13796	6.1497
363060		LOC363060	similar to RIKEN cDNA 1600029D21	GO:0009897: external side of plasma membrane, GO:0009897: external side of plasma membrane, GO:0016021: integral to membrane		1	6.04383	6.25969	6.01626	6.04852	6.10534	5.98394	6.1462	6.27231	6.00882	6.6023	6.73068	6.70379
359725	84869	Cbr4	carbonyl reductase 4	GO:0003955: NAD(P)H dehydrogenase (quinone) activity, GO:0003955: NAD(P)H dehydrogenase (quinone) activity, GO:0005739: mitochondrion, GO:0005759: mitochondrial matrix, GO:0005759: mitochondrial matrix, GO:0005759: mitochondrial matrix, GO:0006633: fatty acid biosynthetic process, GO:0008753: NADPH dehydrogenase (quinone) activity, GO:0008753: NADPH dehydrogenase (quinone) activity, GO:0008753: N…		1	5.3995	5.54928	5.3415	5.62599	5.51232	5.39876	5.47317	5.7141	5.31718	6.03696	6.20616	6.13881
306945	8341	Hist1h2bh	histone cluster 1, H2bh		05322: Systemic lupus erythematosus	1	8.08477	8.04959	7.96816	8.03714	8.1353	8.13585	8.02479	8.2275	8.17662	8.78034	8.70568	8.79364
298091	1318	Slc31a2	solute carrier family 31 (copper transporters), member 2			1	7.2611	7.41266	7.21216	7.21717	7.34593	7.23819	7.20937	7.33501	7.28727	7.77393	7.62522	7.74047
25328	3916	Lamp1	lysosomal-associated membrane protein 1	GO:0003674: molecular_function, GO:0005764: lysosome, GO:0005764: lysosome, GO:0005765: lysosomal membrane, GO:0005768: endosome, GO:0005770: late endosome, GO:0005771: multivesicular body, GO:0005771: multivesicular body, GO:0005771: multivesicular body, GO:0006914: autophagy, GO:0009897: external side of plasma membrane, GO:0009897: external side of plasma membrane, GO:0009986: cell surface, GO…	04142: Lysosome, 04145: Phagosome	1	10.9849	11.0036	10.9227	10.9385	10.9152	10.9418	10.8782	11.0057	10.9256	11.1432	11.1164	11.1343
363146	55152	Dalrd3	DALR anticodon binding domain containing 3	GO:0004814: arginine-tRNA ligase activity, GO:0005524: ATP binding, GO:0005737: cytoplasm, GO:0006420: arginyl-tRNA aminoacylation		1	8.3165	8.18986	8.29757	8.35138	8.26664	8.2893	8.38058	8.33393	8.41451	8.65622	8.48469	8.46548
500536	81888	RGD1561416	similar to novel protein (HT036)		00630: Glyoxylate and dicarboxylate metabolism, 01100: Metabolic pathways	1	7.18045	7.08919	7.20318	7.33146	7.1917	7.30463	7.41831	7.48981	7.54558	8.02611	7.88603	7.70328
24916	7732	Rnf112	ring finger protein 112	GO:0003924: GTPase activity, GO:0005525: GTP binding, GO:0005634: nucleus, GO:0005737: cytoplasm, GO:0008270: zinc ion binding, GO:0008270: zinc ion binding, GO:0016021: integral to membrane		1	8.02659	7.65853	7.98168	8.06237	7.88122	8.16063	8.31747	8.04124	8.2689	8.82068	8.45709	8.42346
114029	1954	Megf8	multiple EGF-like-domains 8	GO:0005509: calcium ion binding, GO:0016021: integral to membrane		1	6.90036	6.6005	6.81512	6.89642	6.7657	6.98682	7.11015	6.98376	7.1285	7.40497	7.23351	7.17772
315119	4242	Mfng	MFNG O-fucosylpeptide 3-beta-N-acetylglucosaminyltransferase	GO:0003674: molecular_function, GO:0005575: cellular_component, GO:0008150: biological_process, GO:0032092: positive regulation of protein binding, GO:0045747: positive regulation of Notch signaling pathway	00514: Other types of O-glycan biosynthesis, 04330: Notch signaling pathway	1	8.31085	8.15969	8.23475	8.26603	8.19844	8.33817	8.41839	8.45391	8.43028	8.60467	8.55133	8.47781
313775	54991	RGD1311517	similar to RIKEN cDNA 9430015G10			1	6.26455	6.156	6.11503	6.2683	6.30808	6.17111	6.38122	6.28926	6.41904	6.66998	6.4095	6.47484
498398	140606	Selm	selenoprotein M	GO:0005634: nucleus, GO:0005737: cytoplasm, GO:0005783: endoplasmic reticulum, GO:0005794: Golgi apparatus		1	7.60733	7.58447	7.42263	7.5019	7.6763	7.62194	7.61434	7.7149	7.84111	8.20944	7.95095	8.10381
65142	402	Arl2	ADP-ribosylation factor-like 2	GO:0003924: GTPase activity, GO:0003924: GTPase activity, GO:0005515: protein binding, GO:0005525: GTP binding, GO:0005525: GTP binding, GO:0005622: intracellular, GO:0005634: nucleus, GO:0005634: nucleus, GO:0005737: cytoplasm, GO:0005758: mitochondrial intermembrane space, GO:0005758: mitochondrial intermembrane space, GO:0005794: Golgi apparatus, GO:0005813: centrosome, GO:0005813: centrosome,…		1	8.08248	8.07813	8.12188	8.25177	8.14564	8.10516	8.26731	8.15357	8.1549	8.3523	8.46977	8.31073
498251	403314	Apobec4	apolipoprotein B mRNA editing enzyme, catalytic polypeptide-like 4 (putative)	GO:0006397: mRNA processing, GO:0008270: zinc ion binding, GO:0016814: hydrolase activity, acting on carbon-nitrogen (but not peptide) bonds, in cyclic amidines		1	5.17077	5.14471	5.34765	5.46165	5.41869	5.31811	5.82869	5.50793	5.4079	5.89194	5.81353	6.11949
307091	83592	Akr1e2	aldo-keto reductase family 1, member E2	GO:0050571: 1,5-anhydro-D-fructose reductase activity		1	6.08459	6.06325	6.06059	6.30876	6.27526	6.16735	6.32411	6.33047	6.26507	6.58397	6.53128	6.71919
311936		Rnf32	ring finger protein 32	GO:0008270: zinc ion binding		1	6.40315	6.6011	6.37771	6.68543	6.75585	6.52589	6.88187	6.70595	6.76316	7.01062	6.87425	6.78326
306375	55790	Csgalnact1	chondroitin sulfate N-acetylgalactosaminyltransferase 1	GO:0001958: endochondral ossification, GO:0008376: acetylgalactosaminyltransferase activity, GO:0008955: peptidoglycan glycosyltransferase activity, GO:0008955: peptidoglycan glycosyltransferase activity, GO:0015020: glucuronosyltransferase activity, GO:0015020: glucuronosyltransferase activity, GO:0019276: UDP-N-acetylgalactosamine metabolic process, GO:0019276: UDP-N-acetylgalactosamine metabol…	00532: Glycosaminoglycan biosynthesis - chondroitin sulfate, 01100: Metabolic pathways	1	6.01172	6.26933	5.82826	6.30774	6.25803	5.88324	6.84336	6.63089	6.3628	7.20387	6.69076	6.96401
294291		RGD1564450	RGD1564450			1	8.76595	8.78256	8.66136	8.85681	8.93069	8.80738	9.03126	9.0232	8.90938	9.28602	9.04214	9.17463
155151	11151	Coro1a	coronin, actin binding protein 1A	GO:0001772: immunological synapse, GO:0001772: immunological synapse, GO:0001845: phagolysosome assembly, GO:0001845: phagolysosome assembly, GO:0001891: phagocytic cup, GO:0001891: phagocytic cup, GO:0003674: molecular_function, GO:0005575: cellular_component, GO:0005737: cytoplasm, GO:0005884: actin filament, GO:0005884: actin filament, GO:0005886: plasma membrane, GO:0006816: calcium ion trans…	04145: Phagosome	1	6.65621	6.54826	6.63749	6.72565	6.79851	6.59089	7.07814	6.97815	6.97619	7.19287	7.08592	6.88961
360958	84448	Ablim2	actin binding LIM protein family, member 2	GO:0003779: actin binding, GO:0005634: nucleus, GO:0005634: nucleus, GO:0005737: cytoplasm, GO:0005737: cytoplasm, GO:0007010: cytoskeleton organization, GO:0008270: zinc ion binding, GO:0015629: actin cytoskeleton, GO:0030016: myofibril, GO:0045111: intermediate filament cytoskeleton, GO:0045111: intermediate filament cytoskeleton, GO:0045944: positive regulation of transcription from RNA polyme…	04360: Axon guidance	1	6.44622	6.30677	6.34096	6.56397	6.42678	6.36663	6.83716	6.78284	6.5997	7.01382	6.77326	6.66005
291713	6014	Rit2	Ras-like without CAAX 2	GO:0003924: GTPase activity, GO:0005516: calmodulin binding, GO:0005525: GTP binding, GO:0005886: plasma membrane, GO:0007264: small GTPase mediated signal transduction		1	6.27424	6.31174	6.16832	6.6759	6.69056	6.30487	7.06731	6.87194	6.70551	7.3587	7.22844	6.93856
298836	9784	Snx17	sorting nexin 17	GO:0005737: cytoplasm, GO:0005768: endosome, GO:0005769: early endosome, GO:0005769: early endosome, GO:0005794: Golgi apparatus, GO:0005794: Golgi apparatus, GO:0005829: cytosol, GO:0005829: cytosol, GO:0005829: cytosol, GO:0006898: receptor-mediated endocytosis, GO:0006898: receptor-mediated endocytosis, GO:0007165: signal transduction, GO:0008022: protein C-terminus binding, GO:0008022: protei…		1	10.3043	10.2716	10.253	10.3501	10.3821	10.3379	10.4627	10.4182	10.3678	10.587	10.5745	10.4647
361147	201973	Ccdc111	coiled-coil domain containing 111	GO:0003896: DNA primase activity, GO:0006269: DNA replication, synthesis of RNA primer		1	6.28745	6.24666	6.18202	6.38737	6.25427	6.2412	6.39809	6.40226	6.45412	6.53917	6.45132	6.66009
29622	5900	Ralgds	ral guanine nucleotide dissociation stimulator	GO:0005083: small GTPase regulator activity, GO:0005083: small GTPase regulator activity, GO:0005085: guanyl-nucleotide exchange factor activity, GO:0005622: intracellular, GO:0005829: cytosol, GO:0007264: small GTPase mediated signal transduction, GO:0007264: small GTPase mediated signal transduction, GO:0008321: Ral guanyl-nucleotide exchange factor activity, GO:0051056: regulation of small GTP…	05200: Pathways in cancer, 05210: Colorectal cancer, 05212: Pancreatic cancer	1	8.4008	8.25192	8.16026	8.56164	8.33473	8.32362	8.62692	8.55472	8.46904	8.70479	8.63099	8.65871
303538	79132	Dhx58	DEXH (Asp-Glu-X-His) box polypeptide 58	GO:0003677: DNA binding, GO:0003725: double-stranded RNA binding, GO:0003727: single-stranded RNA binding, GO:0004386: helicase activity, GO:0005524: ATP binding, GO:0005737: cytoplasm, GO:0005737: cytoplasm, GO:0008270: zinc ion binding, GO:0008270: zinc ion binding, GO:0009615: response to virus, GO:0032480: negative regulation of type I interferon production, GO:0032481: positive regulation of…	04622: RIG-I-like receptor signaling pathway	1	6.5592	6.491	6.43471	6.66329	6.58053	6.31968	6.7306	6.70105	6.69877	6.87603	6.88693	6.79647
25239	347	Apod	apolipoprotein D	GO:0000302: response to reactive oxygen species, GO:0000302: response to reactive oxygen species, GO:0003674: molecular_function, GO:0005215: transporter activity, GO:0005615: extracellular space, GO:0005615: extracellular space, GO:0005622: intracellular, GO:0005737: cytoplasm, GO:0005783: endoplasmic reticulum, GO:0006006: glucose metabolic process, GO:0006006: glucose metabolic process, GO:000…		1	5.49301	5.50191	5.28494	5.65015	5.42423	5.11384	5.7809	5.87772	5.65342	6.21239	6.23444	6.06512
81823	10519	Cib1	calcium and integrin binding 1 (calmyrin)	GO:0005509: calcium ion binding, GO:0005509: calcium ion binding, GO:0005509: calcium ion binding, GO:0005515: protein binding, GO:0005654: nucleoplasm, GO:0005654: nucleoplasm, GO:0005737: cytoplasm, GO:0005737: cytoplasm, GO:0005783: endoplasmic reticulum, GO:0005783: endoplasmic reticulum, GO:0006915: apoptotic process, GO:0006915: apoptotic process, GO:0006974: response to DNA damage stimulus…		1	6.56339	6.43914	6.40588	6.61181	6.5902	6.58019	6.70392	6.81682	6.56868	7.05257	6.98417	6.9046
25731	84258	Syt3	synaptotagmin III	GO:0005215: transporter activity, GO:0005509: calcium ion binding, GO:0005544: calcium-dependent phospholipid binding, GO:0005768: endosome, GO:0005768: endosome, GO:0016021: integral to membrane, GO:0016079: synaptic vesicle exocytosis, GO:0017156: calcium ion-dependent exocytosis, GO:0019905: syntaxin binding, GO:0030054: cell junction, GO:0030276: clathrin binding, GO:0030672: synaptic vesicle…		1	6.64087	6.70604	6.50295	6.84512	6.80043	6.68354	7.00576	7.29465	6.97633	7.40186	7.21494	7.14762
287661		Cisd3	CDGSH iron sulfur domain 3	GO:0005739: mitochondrion, GO:0051537: 2 iron, 2 sulfur cluster binding		1	7.32467	7.35736	7.28073	7.32463	7.37955	7.33393	7.54411	7.58414	7.46313	7.73033	7.63717	7.61895
81738	4928	Nup98	nucleoporin 98	GO:0000059: protein import into nucleus, docking, GO:0000776: kinetochore, GO:0005515: protein binding, GO:0005634: nucleus, GO:0005635: nuclear envelope, GO:0005643: nuclear pore, GO:0005643: nuclear pore, GO:0005643: nuclear pore, GO:0005654: nucleoplasm, GO:0006260: DNA replication, GO:0006810: transport, GO:0031080: nuclear pore outer ring, GO:0031080: nuclear pore outer ring, GO:0042277: pep…	03013: RNA transport	1	9.42178	9.39381	9.31702	9.40381	9.39124	9.37643	9.45717	9.47459	9.43261	9.491	9.6022	9.59421
100314193		Mir192	microRNA mir-192			1	5.02255	4.82203	4.58699	4.80725	4.83405	4.48641	5.40651	5.25529	4.93157	5.93462	5.62017	6.01298
303100	11282	Mgat4b	mannosyl (alpha-1,3-)-glycoprotein beta-1,4-N-acetylglucosaminyltransferase, isozyme B	GO:0005975: carbohydrate metabolic process, GO:0016020: membrane, GO:0016758: transferase activity, transferring hexosyl groups	00510: N-Glycan biosynthesis, 01100: Metabolic pathways	1	8.00971	7.86125	7.79544	7.8779	7.862	7.81613	7.9401	8.14129	7.93491	8.32095	8.21252	8.30816
309962	8622	Pde8b	phosphodiesterase 8B	GO:0000156: two-component response regulator activity, GO:0003674: molecular_function, GO:0004114: 3',5'-cyclic-nucleotide phosphodiesterase activity, GO:0005575: cellular_component, GO:0005622: intracellular, GO:0006355: regulation of transcription, DNA-dependent, GO:0046676: negative regulation of insulin secretion, GO:0046872: metal ion binding	00230: Purine metabolism	1	5.75714	5.91467	5.6371	5.74564	5.70941	5.89621	6.04141	5.9347	6.09619	6.42125	6.30013	6.57292
60352	6300	Mapk12	mitogen-activated protein kinase 12	GO:0000165: MAPK cascade, GO:0000287: magnesium ion binding, GO:0000287: magnesium ion binding, GO:0004674: protein serine/threonine kinase activity, GO:0004674: protein serine/threonine kinase activity, GO:0004707: MAP kinase activity, GO:0005515: protein binding, GO:0005524: ATP binding, GO:0005634: nucleus, GO:0005737: cytoplasm, GO:0005739: mitochondrion, GO:0006351: transcription, DNA-depend…	04010: MAPK signaling pathway, 04114: Oocyte meiosis, 04370: VEGF signaling pathway, 04380: Osteoclast differentiation, 04620: Toll-like receptor signaling pathway, 04621: NOD-like receptor signaling pathway, 04622: RIG-I-like receptor signaling pathway, 04660: T cell receptor signaling pathway, 04664: Fc epsilon RI signaling pathway, 04670: Leukocyte transendothelial migration, 04722: Neurotroph…	1	6.05771	6.20203	5.92371	6.11782	6.07904	6.13788	6.35917	6.37531	6.38366	6.64639	6.35523	6.59689
301000	7318	Uba7	ubiquitin-like modifier activating enzyme 7	GO:0005524: ATP binding, GO:0006464: cellular protein modification process, GO:0016874: ligase activity, GO:0019782: ISG15 activating enzyme activity, GO:0019782: ISG15 activating enzyme activity, GO:0019941: modification-dependent protein catabolic process, GO:0019941: modification-dependent protein catabolic process, GO:0032020: ISG15-protein conjugation, GO:0032020: ISG15-protein conjugation	04120: Ubiquitin mediated proteolysis, 05012: Parkinson's disease	1	5.82292	5.82166	5.67405	5.79739	5.78827	5.93796	5.96257	5.93171	5.94822	6.22611	6.03625	6.14633
361699	338692	Ankrd13d	ankyrin repeat domain 13 family, member D			1	7.97485	7.90022	7.83342	7.94971	7.89714	7.91126	8.21952	8.05383	8.02448	8.19958	8.1078	8.19828
302813	139760	Gpr119	G protein-coupled receptor 119	GO:0004930: G-protein coupled receptor activity, GO:0005623: cell, GO:0005886: plasma membrane, GO:0016021: integral to membrane, GO:0030073: insulin secretion, GO:0030073: insulin secretion, GO:0031210: phosphatidylcholine binding, GO:0031210: phosphatidylcholine binding		1	9.2939	9.38739	9.11067	9.26914	9.26658	9.19818	9.58409	9.42291	9.40676	9.64246	9.49475	9.68782
306226		Duxbl	double homeobox B-like	GO:0003700: sequence-specific DNA binding transcription factor activity, GO:0005634: nucleus, GO:0043565: sequence-specific DNA binding		1	5.40794	5.40257	5.32206	5.61711	5.48728	5.68879	5.72881	5.44728	5.51756	6.10753	5.74008	5.96985
85273	26232	Fbxo2	F-box protein 2	GO:0001540: beta-amyloid binding, GO:0001948: glycoprotein binding, GO:0005829: cytosol, GO:0006511: ubiquitin-dependent protein catabolic process, GO:0006516: glycoprotein catabolic process, GO:0008285: negative regulation of cell proliferation, GO:0016567: protein ubiquitination, GO:0019005: SCF ubiquitin ligase complex, GO:0030246: carbohydrate binding, GO:0030433: ER-associated protein catabo…	04120: Ubiquitin mediated proteolysis, 04141: Protein processing in endoplasmic reticulum	1	6.71054	6.62229	6.4608	6.94468	6.77945	6.70282	6.77216	6.73345	6.7782	7.2074	6.95475	7.02209
316014		Nbeal2-ps1	neurobeachin-like 2, pseudogene 1	GO:0005783: endoplasmic reticulum, GO:0030220: platelet formation		1	7.08062	6.86525	6.87834	7.15955	7.07518	7.10766	7.1652	7.09859	7.14604	7.38978	7.24424	7.33455
302995		Haghl	hydroxyacylglutathione hydrolase-like			1	5.95878	5.80612	5.93008	6.17497	6.08262	6.06777	6.05351	5.85252	6.00304	6.27541	6.23494	6.34523
364534	170463	Ssbp4	single stranded DNA binding protein 4			1	10.1029	10.0195	10.0569	10.1853	10.095	10.1692	10.1712	10.1489	10.1239	10.2315	10.1971	10.179
361671	170394	Pwwp2b	PWWP domain containing 2B			1	6.65298	6.38407	6.53473	6.85459	6.5388	6.79879	6.80717	6.71685	6.93267	7.04735	6.95281	7.00229
691966	58472	Sqrdl	sulfide quinone reductase-like (yeast)	GO:0005737: cytoplasm, GO:0005739: mitochondrion, GO:0005743: mitochondrial inner membrane		1	5.47082	5.42253	5.32464	5.75898	5.6318	5.73583	5.56775	5.69105	5.47845	5.76417	5.73734	5.92283
29600	493	Atp2b4	ATPase, Ca++ transporting, plasma membrane 4	GO:0003407: neural retina development, GO:0005388: calcium-transporting ATPase activity, GO:0005388: calcium-transporting ATPase activity, GO:0005516: calmodulin binding, GO:0005524: ATP binding, GO:0005887: integral to plasma membrane, GO:0006754: ATP biosynthetic process, GO:0006816: calcium ion transport, GO:0006874: cellular calcium ion homeostasis, GO:0016021: integral to membrane, GO:001972…	04020: Calcium signaling pathway, 04970: Salivary secretion, 04972: Pancreatic secretion	1	8.51267	8.45539	8.41454	8.88163	8.65282	8.64223	8.66146	8.64699	8.54429	8.83087	8.73794	8.79051
297969	57038	Rars2	arginyl-tRNA synthetase 2, mitochondrial	GO:0004814: arginine-tRNA ligase activity, GO:0005524: ATP binding, GO:0005739: mitochondrion, GO:0005739: mitochondrion, GO:0006420: arginyl-tRNA aminoacylation	00970: Aminoacyl-tRNA biosynthesis	1	7.67563	7.81954	7.8269	7.8642	7.80549	7.86316	7.86166	7.8333	7.89337	8.15613	8.06404	7.99804
499956	54963	Uckl1	uridine-cytidine kinase 1-like 1	GO:0005622: intracellular, GO:0005783: endoplasmic reticulum, GO:0008270: zinc ion binding	00240: Pyrimidine metabolism, 00983: Drug metabolism - other enzymes, 01100: Metabolic pathways	1	8.16637	8.26015	8.42174	8.39103	8.3056	8.38832	8.40782	8.47945	8.43713	8.68978	8.58402	8.56341
294004		Dpcd	deleted in primary ciliary dyskinesia	GO:0003351: epithelial cilium movement, GO:0003351: epithelial cilium movement, GO:0021670: lateral ventricle development, GO:0021670: lateral ventricle development, GO:0021678: third ventricle development, GO:0021678: third ventricle development, GO:0030317: sperm motility, GO:0030317: sperm motility, GO:0060972: left/right pattern formation, GO:0060972: left/right pattern formation		1	8.49104	8.488	8.52666	8.56535	8.53624	8.63838	8.56359	8.61517	8.58372	8.6881	8.67199	8.60728
301295	114327	Efhc1	EF-hand domain (C-terminal) containing 1	GO:0005509: calcium ion binding, GO:0005929: cilium, GO:0005929: cilium, GO:0005930: axoneme, GO:0008022: protein C-terminus binding, GO:0019861: flagellum, GO:0019861: flagellum, GO:0043025: neuronal cell body		1	8.14664	8.34576	8.236	8.46221	8.30275	8.45701	8.3856	8.50602	8.39561	8.72441	8.68662	8.574
366468	84967	Lsm10	LSM10, U7 small nuclear RNA associated	GO:0000084: S phase of mitotic cell cycle, GO:0000084: S phase of mitotic cell cycle, GO:0005683: U7 snRNP, GO:0005683: U7 snRNP, GO:0015030: Cajal body, GO:0015030: Cajal body, GO:0071208: histone pre-mRNA DCP binding, GO:0071208: histone pre-mRNA DCP binding		1	7.86	7.91023	7.90192	8.02498	7.97415	8.05795	8.04716	8.1092	7.95282	8.22482	8.2411	8.10261
298917	285148	Iah1	isoamyl acetate-hydrolyzing esterase 1 homolog (S. cerevisiae)	GO:0006629: lipid metabolic process, GO:0016042: lipid catabolic process, GO:0016788: hydrolase activity, acting on ester bonds		1	8.71697	8.8761	8.84944	8.84929	8.94981	8.8582	8.96224	9.07217	8.95308	9.14418	9.20333	9.03821
58856	29118	Ddx25	DEAD (Asp-Glu-Ala-Asp) box helicase 25	GO:0003676: nucleic acid binding, GO:0003723: RNA binding, GO:0003724: RNA helicase activity, GO:0004004: ATP-dependent RNA helicase activity, GO:0004004: ATP-dependent RNA helicase activity, GO:0004004: ATP-dependent RNA helicase activity, GO:0005524: ATP binding, GO:0005524: ATP binding, GO:0005524: ATP binding, GO:0005634: nucleus, GO:0005634: nucleus, GO:0005634: nucleus, GO:0005737: cytoplas…		1	6.52202	6.78301	6.61083	6.77839	6.87976	6.71157	6.7286	6.90174	6.95955	7.15756	6.98351	7.04375
686610		LOC686610	similar to transducin (beta)-like 2			1	8.75731	8.88374	8.72238	8.89971	8.95107	8.87735	8.93184	9.03193	8.95817	9.02373	9.05169	9.01889
365875	51027	Bola1	bolA homolog 1 (E. coli)	GO:0005739: mitochondrion, GO:0005739: mitochondrion		1	6.37687	6.605	6.54874	6.68772	6.71657	6.71371	6.66012	6.77081	6.73843	6.84469	6.89604	6.81197
305095	9911	Tmcc2	transmembrane and coiled-coil domain family 2			1	6.14398	6.16994	6.17333	6.399	6.38567	6.25094	6.35857	6.36831	6.37105	6.42063	6.33456	6.49334
408217	8237	Usp11	ubiquitin specific peptidase 11	GO:0004197: cysteine-type endopeptidase activity, GO:0004843: ubiquitin-specific protease activity, GO:0005634: nucleus, GO:0005634: nucleus, GO:0005737: cytoplasm, GO:0006511: ubiquitin-dependent protein catabolic process, GO:0016579: protein deubiquitination		1	6.80313	6.94765	6.94725	7.22014	7.26405	7.06914	7.31629	7.42194	7.26897	7.38539	7.27958	7.38214
59267	9066	Syt7	synaptotagmin VII	GO:0001778: plasma membrane repair, GO:0001778: plasma membrane repair, GO:0005215: transporter activity, GO:0005509: calcium ion binding, GO:0005764: lysosome, GO:0005764: lysosome, GO:0008021: synaptic vesicle, GO:0016020: membrane, GO:0017158: regulation of calcium ion-dependent exocytosis, GO:0050796: regulation of insulin secretion		1	11.4051	11.3922	11.3564	11.5055	11.4311	11.5044	11.5367	11.5564	11.5348	11.4699	11.4998	11.5643
682105		LOC682105	similar to receptor expression enhancing protein 2			1	6.65147	6.56161	6.63607	6.9733	6.82716	7.04914	6.95542	7.06517	6.86023	7.06988	6.98027	6.96223
58814	29767	Tmod2	tropomodulin 2	GO:0003779: actin binding, GO:0005523: tropomyosin binding, GO:0005737: cytoplasm, GO:0005856: cytoskeleton, GO:0007015: actin filament organization, GO:0007270: neuron-neuron synaptic transmission, GO:0007270: neuron-neuron synaptic transmission, GO:0007611: learning or memory, GO:0007611: learning or memory, GO:0030426: growth cone, GO:0043005: neuron projection, GO:0045745: positive regulation…		1	8.72561	8.88821	8.82713	8.97093	8.93624	8.96308	9.18516	9.12807	9.12003	9.15641	8.93482	9.13739
362712	92749	Ccdc164	coiled-coil domain containing 164			1	5.18218	5.2269	5.34097	5.65332	5.58046	5.65808	5.93431	5.8445	5.9707	5.87739	5.61508	5.8818
100362495	23354	LOC100362495	HAUS augmin-like complex, subunit 5	GO:0005813: centrosome, GO:0005813: centrosome, GO:0051225: spindle assembly, GO:0051225: spindle assembly, GO:0051297: centrosome organization, GO:0051297: centrosome organization, GO:0070652: HAUS complex, GO:0070652: HAUS complex		1	7.19888	7.38757	7.25681	7.42726	7.47978	7.42469	7.71035	7.76203	7.72852	7.63132	7.50768	7.48928
679990	5239	Pgm5	phosphoglucomutase 5	GO:0000287: magnesium ion binding, GO:0001725: stress fiber, GO:0001725: stress fiber, GO:0003674: molecular_function, GO:0004614: phosphoglucomutase activity, GO:0005575: cellular_component, GO:0005829: cytosol, GO:0005913: cell-cell adherens junction, GO:0005914: spot adherens junction, GO:0005914: spot adherens junction, GO:0005925: focal adhesion, GO:0005925: focal adhesion, GO:0005978: glyco…		1	7.03669	7.21797	7.02568	7.30817	7.54353	7.43996	8.17987	7.99432	7.75701	8.11883	7.95459	7.64985
361634	9738	Ccp110	centriolar coiled coil protein 110kDa	GO:0005813: centrosome, GO:0005814: centriole, GO:0005814: centriole, GO:0007099: centriole replication, GO:0007099: centriole replication, GO:0032465: regulation of cytokinesis, GO:0032465: regulation of cytokinesis, GO:0051298: centrosome duplication		1	7.26888	7.48577	7.37556	7.52302	7.51431	7.58803	7.78997	7.75248	7.67006	7.77043	7.60312	7.59351
362111	10044	Sh2d3c	SH2 domain containing 3C	GO:0005085: guanyl-nucleotide exchange factor activity, GO:0005622: intracellular, GO:0007264: small GTPase mediated signal transduction		1	8.28412	8.32199	8.35254	8.46425	8.39037	8.46948	8.68196	8.62319	8.63585	8.6708	8.55368	8.54061
294258	7936	Rdbp	RD RNA-binding protein	GO:0005634: nucleus, GO:0005739: mitochondrion, GO:0032021: NELF complex, GO:0034244: negative regulation of transcription elongation from RNA polymerase II promoter		1	8.86351	8.95062	9.07467	8.89848	8.94922	8.9728	9.13429	9.17089	9.20151	9.09542	9.12047	9.19172
171407	9737	Gprasp1	G protein-coupled receptor associated sorting protein 1	GO:0005515: protein binding, GO:0005634: nucleus, GO:0005737: cytoplasm		1	7.53897	7.48903	7.75867	7.59337	7.40865	7.42907	7.90513	7.76437	7.90824	7.97723	7.79272	7.92183
363123	51560	Rab6b	RAB6B, member RAS oncogene family	GO:0005525: GTP binding, GO:0007264: small GTPase mediated signal transduction, GO:0015031: protein transport		1	6.05714	6.16105	6.24249	6.02046	5.9501	6.11875	6.38153	6.48328	6.52281	6.68088	6.49713	6.3007
171381	5662	Psd	pleckstrin and Sec7 domain containing	GO:0001408: guanine nucleotide transport, GO:0001409: guanine nucleotide transmembrane transporter activity, GO:0001726: ruffle, GO:0005086: ARF guanyl-nucleotide exchange factor activity, GO:0005086: ARF guanyl-nucleotide exchange factor activity, GO:0005543: phospholipid binding, GO:0005622: intracellular, GO:0005802: trans-Golgi network, GO:0005886: plasma membrane, GO:0015854: guanine transpo…	04144: Endocytosis	1	6.79298	6.90237	7.01232	6.88535	6.87329	7.11067	7.46913	7.33836	7.48073	7.54792	7.42483	7.60272
117251		Dnah9	dynein, axonemal, heavy polypeptide 9			1	7.42328	7.38457	7.62262	7.3435	7.30988	7.62316	8.14916	7.84737	7.99826	8.11324	7.94089	7.91963
499587	57709	Slc7a14	solute carrier family 7 (cationic amino acid transporter, y+ system), member 14	GO:0010923: negative regulation of phosphatase activity, GO:0010923: negative regulation of phosphatase activity, GO:0015171: amino acid transmembrane transporter activity, GO:0016021: integral to membrane		1	7.86494	7.89658	7.98255	7.73695	7.72045	7.89081	8.30611	8.16889	8.28031	8.33179	8.2454	8.17331
287721	10493	Vat1	vesicle amine transport protein 1 homolog (T californica)	GO:0000166: nucleotide binding, GO:0005741: mitochondrial outer membrane, GO:0008270: zinc ion binding, GO:0010637: negative regulation of mitochondrial fusion, GO:0016491: oxidoreductase activity		1	9.52318	9.48514	9.54492	9.49743	9.45333	9.59527	9.7002	9.80397	9.69726	9.75123	9.72025	9.69468
685152	57198	LOC685152	ATPase, class I, type 8B, member 2	GO:0000287: magnesium ion binding, GO:0004012: phospholipid-translocating ATPase activity, GO:0005524: ATP binding, GO:0006812: cation transport, GO:0015662: ATPase activity, coupled to transmembrane movement of ions, phosphorylative mechanism, GO:0016021: integral to membrane		1	6.8487	6.59183	6.92151	6.69563	6.73403	6.78764	7.20315	7.23918	7.19918	6.96606	6.82758	7.09448
81667	2783	Gnb2	guanine nucleotide binding protein (G protein), beta polypeptide 2	GO:0004871: signal transducer activity, GO:0005246: calcium channel regulator activity, GO:0043234: protein complex, GO:0048471: perinuclear region of cytoplasm, GO:0048471: perinuclear region of cytoplasm, GO:0051020: GTPase binding, GO:0051020: GTPase binding	04062: Chemokine signaling pathway	1	9.76244	9.62354	9.70383	9.77976	9.77461	9.78282	9.89304	9.93927	9.93927	9.88999	9.87536	9.86759
299602	997	Cdc34	cell division cycle 34 homolog (S. cerevisiae)	GO:0000209: protein polyubiquitination, GO:0003674: molecular_function, GO:0004842: ubiquitin-protein ligase activity, GO:0005575: cellular_component, GO:0005634: nucleus, GO:0005737: cytoplasm, GO:0016567: protein ubiquitination, GO:0043161: proteasomal ubiquitin-dependent protein catabolic process, GO:0043525: positive regulation of neuron apoptotic process, GO:0043951: negative regulation of c…	04120: Ubiquitin mediated proteolysis	1	7.52381	7.28164	7.5029	7.46722	7.50432	7.51694	7.63664	7.6988	7.74669	7.7426	7.64572	7.79497
304521	84900	Rnft2	ring finger protein, transmembrane 2	GO:0008270: zinc ion binding		2	6.89394	6.86929	6.81122	6.78526	6.81922	6.8216	6.91061	6.89541	6.96103	7.45114	7.13803	7.10595
313430	338094	Fam151a	family with sequence similarity 151, member A	GO:0016021: integral to membrane		2	5.01233	4.76132	4.79898	4.76808	4.81942	4.78834	5.08719	5.10475	4.91586	7.1894	6.03515	5.92255
171393	9746	Clstn3	calsyntenin 3	GO:0000139: Golgi membrane, GO:0005509: calcium ion binding, GO:0005789: endoplasmic reticulum membrane, GO:0005886: plasma membrane, GO:0007156: homophilic cell adhesion, GO:0007268: synaptic transmission, GO:0016021: integral to membrane, GO:0045211: postsynaptic membrane, GO:0045211: postsynaptic membrane		2	7.94635	7.89987	8.01115	7.90126	7.83723	7.85844	7.91172	8.12656	8.00671	8.58197	8.36267	8.21849
499156	2620	Gas2	growth arrest-specific 2			2	5.28066	5.5103	5.19536	5.43473	5.17685	5.30969	5.32373	5.56327	5.46956	6.2111	5.91583	5.83625
304667	83546	Rtbdn	retbindin			2	7.41589	7.50552	7.33512	7.36498	7.42029	7.5007	7.57238	7.7111	7.44666	8.22222	8.03242	7.73348
117038	4504	Mt3	metallothionein 3	GO:0000060: protein import into nucleus, translocation, GO:0000060: protein import into nucleus, translocation, GO:0001666: response to hypoxia, GO:0001666: response to hypoxia, GO:0001934: positive regulation of protein phosphorylation, GO:0001934: positive regulation of protein phosphorylation, GO:0005507: copper ion binding, GO:0005507: copper ion binding, GO:0005622: intracellular, GO:0005622…		2	6.65249	6.83392	6.6698	6.70475	6.70797	6.62633	6.86757	6.94749	6.83396	7.63451	7.63941	7.0811
297989		Ddx58	DEAD (Asp-Glu-Ala-Asp) box polypeptide 58	GO:0003676: nucleic acid binding, GO:0005524: ATP binding, GO:0005622: intracellular, GO:0008026: ATP-dependent helicase activity, GO:0008270: zinc ion binding	04622: RIG-I-like receptor signaling pathway, 04623: Cytosolic DNA-sensing pathway, 05160: Hepatitis C	2	6.20498	6.23495	6.17374	6.27033	6.18348	6.03601	6.25241	6.30061	6.18657	6.60428	6.47791	6.38622
293632		RGD1563319	similar to RIKEN cDNA 6330512M04 gene	GO:0009607: response to biotic stimulus, GO:0016021: integral to membrane		2	6.18793	6.41883	6.21427	6.24775	6.19963	5.97879	6.37746	6.46472	6.36933	6.94765	6.71564	6.56215
294260	6499	Skiv2l	superkiller viralicidic activity 2-like (S. cerevisiae )	GO:0055087: Ski complex	03018: RNA degradation	2	7.388	7.37172	7.29524	7.35719	7.37992	7.25349	7.44421	7.49368	7.47298	7.79489	7.72052	7.64445
286925	1412	Cryba2	crystallin, beta A2	GO:0003674: molecular_function, GO:0005575: cellular_component, GO:0008150: biological_process, GO:0042803: protein homodimerization activity, GO:0042803: protein homodimerization activity		2	6.54814	6.66423	6.49224	6.74054	6.89051	6.50186	6.69676	6.81572	6.60771	7.55473	7.42036	6.9604
361730	26007	Dak	dihydroxyacetone kinase 2 homolog (S. cerevisiae)	GO:0004371: glycerone kinase activity, GO:0005524: ATP binding, GO:0006071: glycerol metabolic process, GO:0034012: FAD-AMP lyase (cyclizing) activity, GO:0046872: metal ion binding	00561: Glycerolipid metabolism, 01100: Metabolic pathways, 04622: RIG-I-like receptor signaling pathway	2	6.57996	6.57523	6.44393	6.52027	6.76771	6.48668	6.6231	6.738	6.68622	7.36135	7.44141	6.98982
24769	6343	Sct	secretin	GO:0005179: hormone activity, GO:0005576: extracellular region		2	7.22993	7.54885	7.23604	7.19019	7.58914	7.02049	7.19419	7.69862	7.20431	8.34323	8.4974	7.91004
207120	11162	Nudt6	nudix (nucleoside diphosphate linked moiety X)-type motif 6	GO:0005634: nucleus, GO:0005739: mitochondrion, GO:0016787: hydrolase activity		2	5.54232	5.74674	5.73201	5.78862	5.91036	5.8194	5.82649	5.93219	5.69829	6.29199	6.29807	6.10233
500606	729967	Morn2	MORN repeat containing 2			2	5.21974	5.7005	5.49445	5.46481	5.88795	5.47233	5.81227	5.7445	5.61471	6.46436	6.49291	6.47098
100363182		LOC100363182	UPF0585 protein C16orf13 homolog			2	6.93853	7.0788	6.96424	7.05824	7.09847	6.93399	7.08286	7.07087	7.02146	7.31433	7.31791	7.20657
499561	134145	Fam173b	family with sequence similarity 173, member B			2	7.01417	7.16585	7.06357	7.05866	7.12171	7.13109	7.20789	7.07094	7.00172	7.3466	7.37646	7.26322
311429		RGD1311267	similar to RIKEN cDNA 4931426K16 gene			2	6.35158	6.48007	6.2618	6.21985	6.41434	6.31335	6.75306	6.70295	6.29554	7.07684	6.93416	6.79167
685767		LOC685767	similar to OX-2 membrane glycoprotein precursor (MRC OX-2 antigen) (CD200 antigen)			2	8.94871	8.98767	8.95254	8.79197	8.90742	8.83324	9.25969	8.98702	8.83801	9.46252	9.35268	9.2961
24848	7166	Tph1	tryptophan hydroxylase 1	GO:0004510: tryptophan 5-monooxygenase activity, GO:0004510: tryptophan 5-monooxygenase activity, GO:0005506: iron ion binding, GO:0005737: cytoplasm, GO:0006587: serotonin biosynthetic process from tryptophan, GO:0007623: circadian rhythm, GO:0016597: amino acid binding, GO:0030279: negative regulation of ossification, GO:0035902: response to immobilization stress, GO:0043005: neuron projection,…	00380: Tryptophan metabolism, 01100: Metabolic pathways	2	5.5301	5.60648	5.53711	4.92514	5.42682	5.34615	5.27413	5.56645	5.36619	6.1023	6.72646	6.13614
24660	5376	Pmp22	peripheral myelin protein 22	GO:0005923: tight junction, GO:0007050: cell cycle arrest, GO:0007422: peripheral nervous system development, GO:0008285: negative regulation of cell proliferation, GO:0008285: negative regulation of cell proliferation, GO:0010977: negative regulation of neuron projection development, GO:0016021: integral to membrane, GO:0030154: cell differentiation, GO:0032288: myelin assembly, GO:0032288: myel…		2	5.85338	6.06176	5.95251	5.52056	5.77836	5.76283	5.73458	5.90915	5.76238	6.32019	6.60947	6.45358
114700		Cyp27b1	cytochrome P450, family 27, subfamily b, polypeptide 1	GO:0004498: calcidiol 1-monooxygenase activity, GO:0004498: calcidiol 1-monooxygenase activity, GO:0004498: calcidiol 1-monooxygenase activity, GO:0005737: cytoplasm, GO:0005739: mitochondrion, GO:0005739: mitochondrion, GO:0006816: calcium ion transport, GO:0007568: aging, GO:0007595: lactation, GO:0008285: negative regulation of cell proliferation, GO:0009055: electron carrier activity, GO:0010…	00100: Steroid biosynthesis, 01100: Metabolic pathways	2	5.3975	5.47276	5.35771	5.13531	5.41075	5.31825	5.39394	5.44498	5.32614	5.76147	5.99032	5.97428
300018	66004	Lynx1	Ly6/neurotoxin 1	GO:0005886: plasma membrane, GO:0005886: plasma membrane, GO:0008200: ion channel inhibitor activity, GO:0008200: ion channel inhibitor activity, GO:0016020: membrane, GO:0030550: acetylcholine receptor inhibitor activity, GO:0030550: acetylcholine receptor inhibitor activity, GO:2000272: negative regulation of receptor activity		2	8.38476	8.33374	8.16851	7.9904	8.06469	7.95374	8.29237	8.42341	8.30959	8.74999	8.87841	8.72871
171096	1474	Cst6	cystatin E/M	GO:0001533: cornified envelope, GO:0001533: cornified envelope, GO:0004869: cysteine-type endopeptidase inhibitor activity, GO:0008544: epidermis development, GO:0008544: epidermis development		2	8.30566	8.28619	8.35992	8.00784	8.13092	8.23948	8.3182	8.58931	8.42316	8.89582	8.94568	8.88897
89815		Syngr2	synaptogyrin 2	GO:0006605: protein targeting, GO:0016021: integral to membrane, GO:0016023: cytoplasmic membrane-bounded vesicle		2	9.58358	9.62886	9.66861	9.35202	9.61337	9.53596	9.59768	9.73239	9.73435	9.91532	10.0451	9.76539
300983	84836	Abhd14b	abhydrolase domain containing 14b	GO:0005634: nucleus, GO:0005730: nucleolus, GO:0005730: nucleolus, GO:0005737: cytoplasm, GO:0005737: cytoplasm, GO:0016787: hydrolase activity		2	9.77468	9.83302	9.85534	9.67455	9.76554	9.81297	9.79758	9.86896	9.83597	10.0469	10.0085	9.91016
287346		Fam183b	family with sequence similarity 183, member B			2	9.26628	9.39614	9.44415	9.29639	9.40969	9.33444	9.45072	9.57609	9.49188	9.78272	9.72297	9.75735
297962	135295	Srsf12	serine/arginine-rich splicing factor 12	GO:0000381: regulation of alternative nuclear mRNA splicing, via spliceosome, GO:0000381: regulation of alternative nuclear mRNA splicing, via spliceosome, GO:0000395: nuclear mRNA 5'-splice site recognition, GO:0000395: nuclear mRNA 5'-splice site recognition		2	6.54189	6.7882	6.87916	6.43253	6.64709	6.66768	6.75922	7.04106	6.77169	7.08561	7.05247	7.27429
307081	10531	Pitrm1	pitrilysin metallopeptidase 1	GO:0004222: metalloendopeptidase activity, GO:0004222: metalloendopeptidase activity, GO:0005634: nucleus, GO:0005737: cytoplasm, GO:0005739: mitochondrion, GO:0005759: mitochondrial matrix, GO:0006508: proteolysis, GO:0006508: proteolysis, GO:0008270: zinc ion binding		2	9.90762	9.98766	9.90951	9.75427	9.8925	9.84804	9.93316	10.0093	9.87868	10.0677	10.0423	10.111
361402	54496	Prmt7	protein arginine methyltransferase 7	GO:0000387: spliceosomal snRNP assembly, GO:0000387: spliceosomal snRNP assembly, GO:0005634: nucleus, GO:0005634: nucleus, GO:0005829: cytosol, GO:0005829: cytosol, GO:0006349: regulation of gene expression by genetic imprinting, GO:0006349: regulation of gene expression by genetic imprinting, GO:0006351: transcription, DNA-dependent, GO:0006355: regulation of transcription, DNA-dependent, GO:00…		2	8.29431	8.31602	8.34831	8.17253	8.2703	8.25026	8.30673	8.40805	8.28211	8.53229	8.42853	8.44074
298652	10277	Ube4b	ubiquitination factor E4B	GO:0000151: ubiquitin ligase complex, GO:0000209: protein polyubiquitination, GO:0003222: ventricular trabecula myocardium morphogenesis, GO:0004842: ubiquitin-protein ligase activity, GO:0005634: nucleus, GO:0005737: cytoplasm, GO:0006511: ubiquitin-dependent protein catabolic process, GO:0006511: ubiquitin-dependent protein catabolic process, GO:0006915: apoptotic process, GO:0009411: response …	04120: Ubiquitin mediated proteolysis, 04141: Protein processing in endoplasmic reticulum	2	8.64613	8.63246	8.65146	8.49367	8.56824	8.63874	8.67398	8.67682	8.71847	8.90464	8.77617	8.78604
25391	489	Atp2a3	ATPase, Ca++ transporting, ubiquitous	GO:0005388: calcium-transporting ATPase activity, GO:0005388: calcium-transporting ATPase activity, GO:0005524: ATP binding, GO:0005783: endoplasmic reticulum, GO:0005789: endoplasmic reticulum membrane, GO:0005789: endoplasmic reticulum membrane, GO:0006754: ATP biosynthetic process, GO:0006816: calcium ion transport, GO:0016021: integral to membrane, GO:0016529: sarcoplasmic reticulum, GO:00319…	04020: Calcium signaling pathway, 04972: Pancreatic secretion, 05010: Alzheimer's disease	2	9.91562	9.75489	9.93595	9.67352	9.53468	9.80897	9.90149	9.91251	9.99702	10.2914	10.1383	10.1761
85383	8996	Nol3	nucleolar protein 3 (apoptosis repressor with CARD domain)	GO:0001666: response to hypoxia, GO:0005730: nucleolus, GO:0005739: mitochondrion, GO:0005739: mitochondrion, GO:0006397: mRNA processing, GO:0008380: RNA splicing, GO:0016528: sarcoplasm, GO:0016528: sarcoplasm, GO:0042802: identical protein binding, GO:0042981: regulation of apoptotic process, GO:0043066: negative regulation of apoptotic process, GO:0043154: negative regulation of cysteine-type…		2	6.58914	6.43865	6.51067	6.36535	6.18956	6.46355	6.58428	6.47719	6.62222	7.17572	6.78638	7.06968
362083	389813	RGD1560470	similar to Gene model 996			2	5.89793	5.5686	5.71281	5.64989	5.61206	5.66243	5.80461	5.77496	6.0778	6.48672	6.04806	6.37231
314432	7317	Uba1	ubiquitin-like modifier activating enzyme 1	GO:0005524: ATP binding, GO:0008641: small protein activating enzyme activity, GO:0016567: protein ubiquitination, GO:0016874: ligase activity	04120: Ubiquitin mediated proteolysis, 05012: Parkinson's disease	2	10.6545	10.5321	10.587	10.5321	10.5351	10.5411	10.6787	10.5884	10.6148	10.8701	10.8002	10.7331
85262	9481	Slc25a27	solute carrier family 25, member 27	GO:0003674: molecular_function, GO:0005739: mitochondrion, GO:0005739: mitochondrion, GO:0006810: transport, GO:0008284: positive regulation of cell proliferation, GO:0010917: negative regulation of mitochondrial membrane potential, GO:0016021: integral to membrane, GO:0035356: cellular triglyceride homeostasis, GO:0043025: neuronal cell body, GO:0043066: negative regulation of apoptotic process,…		2	7.10088	6.96672	7.10926	6.97884	7.0418	6.86704	7.24627	7.08783	7.21551	7.76784	7.57372	7.65834
246120	196463	Plbd2	phospholipase B domain containing 2	GO:0005764: lysosome, GO:0016042: lipid catabolic process, GO:0016787: hydrolase activity, GO:0043202: lysosomal lumen		2	9.14408	8.97783	9.05976	8.93853	8.91305	8.97598	9.09892	9.12024	9.01087	9.33411	9.22986	9.27154
58983	5875	Rabggta	Rab geranylgeranyltransferase, alpha subunit	GO:0004663: Rab geranylgeranyltransferase activity, GO:0004663: Rab geranylgeranyltransferase activity, GO:0008270: zinc ion binding, GO:0018344: protein geranylgeranylation, GO:0018344: protein geranylgeranylation		2	7.83177	7.80226	7.81992	7.78088	7.75664	7.76776	7.84343	7.83966	7.7385	7.9603	7.88335	7.93187
369016	91663	Myadm	myeloid-associated differentiation marker	GO:0016021: integral to membrane		2	8.04341	7.87816	7.89333	7.70847	7.83254	7.71669	7.92516	7.81106	7.79942	8.16352	8.08669	8.11364
294283	5863	Rgl2	ral guanine nucleotide dissociation stimulator-like 2	GO:0005085: guanyl-nucleotide exchange factor activity, GO:0005622: intracellular, GO:0007264: small GTPase mediated signal transduction, GO:0051056: regulation of small GTPase mediated signal transduction		2	7.42088	7.31579	7.25226	7.18684	7.30314	7.20273	7.42539	7.32003	7.37401	7.58476	7.46384	7.56813
679272		March9	membrane-associated ring finger (C3HC4) 9			2	6.60828	6.61764	6.56717	6.566	6.58435	6.6157	6.58888	6.54516	6.74378	6.78804	6.79895	6.97597
301506		Fsd1	fibronectin type III and SPRY domain containing 1			2	5.45332	5.51643	5.8395	5.47202	5.50359	5.61909	5.62348	5.47318	5.84298	6.14773	6.11251	6.38089
313436	170261	Zcchc12	zinc finger, CCHC domain containing 12	GO:0003676: nucleic acid binding, GO:0005634: nucleus, GO:0006351: transcription, DNA-dependent, GO:0006355: regulation of transcription, DNA-dependent, GO:0008270: zinc ion binding, GO:0016607: nuclear speck, GO:0030374: ligand-dependent nuclear receptor transcription coactivator activity, GO:0030509: BMP signaling pathway, GO:0032183: SUMO binding, GO:2000327: positive regulation of ligand-depe…		2	8.95662	9.25251	9.33361	8.99564	9.08457	9.20666	9.03478	9.16049	9.49864	9.80381	9.658	9.871
290823	11160	Erlin2	ER lipid raft associated 2	GO:0005737: cytoplasm, GO:0005783: endoplasmic reticulum, GO:0005789: endoplasmic reticulum membrane, GO:0005789: endoplasmic reticulum membrane, GO:0005886: plasma membrane, GO:0005886: plasma membrane, GO:0016021: integral to membrane, GO:0030433: ER-associated protein catabolic process, GO:0030433: ER-associated protein catabolic process		2	8.48297	8.59121	8.58291	8.45432	8.50214	8.65404	8.63098	8.56402	8.63915	8.82188	8.81143	8.75158
314245	7597	Zbtb25	zinc finger and BTB domain containing 25	GO:0003677: DNA binding, GO:0003677: DNA binding, GO:0005634: nucleus, GO:0005737: cytoplasm, GO:0005737: cytoplasm, GO:0008270: zinc ion binding, GO:0010467: gene expression, GO:0010467: gene expression		2	7.06991	7.41177	7.32636	7.20907	7.35475	7.54362	7.53325	7.47361	7.52825	7.80685	7.85651	8.03425
310630	64218	Sema4a	sema domain, immunoglobulin domain (Ig), transmembrane domain (TM) and short cytoplasmic domain, (semaphorin) 4A	GO:0002292: T cell differentiation involved in immune response, GO:0004872: receptor activity, GO:0007409: axonogenesis, GO:0007409: axonogenesis, GO:0008360: regulation of cell shape, GO:0008360: regulation of cell shape, GO:0010594: regulation of endothelial cell migration, GO:0010594: regulation of endothelial cell migration, GO:0016021: integral to membrane, GO:0016525: negative regulation of…	04360: Axon guidance	2	8.37197	8.24867	8.48139	8.25458	8.23227	8.49059	8.46689	8.48067	8.63497	8.73374	8.69766	8.86921
499285	101	Adam8	ADAM metallopeptidase domain 8	GO:0000902: cell morphogenesis, GO:0001525: angiogenesis, GO:0002102: podosome, GO:0002523: leukocyte migration involved in inflammatory response, GO:0002675: positive regulation of acute inflammatory response, GO:0002693: positive regulation of cellular extravasation, GO:0003674: molecular_function, GO:0004222: metalloendopeptidase activity, GO:0005509: calcium ion binding, GO:0005575: cellular_…		2	5.44578	5.32043	5.48757	5.3391	5.13198	5.71615	5.69829	5.59515	5.79946	5.92384	6.112	5.97496
315059	83696	Trappc9	trafficking protein particle complex 9			2	7.6462	7.57924	7.67206	7.71611	7.52714	7.80796	7.67808	7.70957	7.83379	8.05236	7.97819	8.01796
680835	9820	LOC680835	similar to cullin 7	GO:0001570: vasculogenesis, GO:0001570: vasculogenesis, GO:0005634: nucleus, GO:0005634: nucleus, GO:0005737: cytoplasm, GO:0005737: cytoplasm, GO:0006511: ubiquitin-dependent protein catabolic process, GO:0031461: cullin-RING ubiquitin ligase complex, GO:0031625: ubiquitin protein ligase binding	04120: Ubiquitin mediated proteolysis	2	8.14031	8.11292	8.16718	8.03499	8.01913	8.26036	8.03624	8.09	8.02861	8.55591	8.35867	8.39732
361313	285613	Rell2	RELT-like 2	GO:0005518: collagen binding, GO:0005518: collagen binding, GO:0005604: basement membrane, GO:0005604: basement membrane, GO:0005886: plasma membrane, GO:0010811: positive regulation of cell-substrate adhesion, GO:0010811: positive regulation of cell-substrate adhesion, GO:0016021: integral to membrane, GO:0031012: extracellular matrix		2	5.3579	5.55631	5.46248	5.29652	5.32203	5.77342	5.44058	5.57247	5.41068	6.07262	5.99368	5.9068
29423	2596	Gap43	growth associated protein 43	GO:0005516: calmodulin binding, GO:0005886: plasma membrane, GO:0007399: nervous system development, GO:0007411: axon guidance, GO:0010001: glial cell differentiation, GO:0010001: glial cell differentiation, GO:0016198: axon choice point recognition, GO:0016198: axon choice point recognition, GO:0030054: cell junction, GO:0030424: axon, GO:0030424: axon, GO:0030426: growth cone, GO:0031527: filop…		2	7.09865	7.05526	7.03491	6.91374	6.98771	7.1427	7.15101	7.19794	7.01817	7.6505	7.40733	7.52972
25085	7054	Th	tyrosine hydroxylase	GO:0001666: response to hypoxia, GO:0001666: response to hypoxia, GO:0001666: response to hypoxia, GO:0001963: synaptic transmission, dopaminergic, GO:0001963: synaptic transmission, dopaminergic, GO:0001975: response to amphetamine, GO:0004497: monooxygenase activity, GO:0004511: tyrosine 3-monooxygenase activity, GO:0004511: tyrosine 3-monooxygenase activity, GO:0004511: tyrosine 3-monooxygenas…	00350: Tyrosine metabolism, 01100: Metabolic pathways, 05012: Parkinson's disease	2	5.58613	5.45278	5.36564	5.38137	5.3357	5.59795	5.5353	5.56905	5.55553	6.03221	5.92792	6.10065
100158233	7355	Slc35a2	solute carrier family 35 (UDP-galactose transporter), member A2	GO:0000139: Golgi membrane, GO:0000139: Golgi membrane, GO:0003674: molecular_function, GO:0005338: nucleotide-sugar transmembrane transporter activity, GO:0005351: sugar:hydrogen symporter activity, GO:0005459: UDP-galactose transmembrane transporter activity, GO:0005575: cellular_component, GO:0005634: nucleus, GO:0005794: Golgi apparatus, GO:0006810: transport, GO:0008150: biological_process, …		2	7.44419	7.44239	7.48082	7.19879	7.21201	7.36408	7.36373	7.2831	7.37825	7.83324	7.76873	7.86326
302860	139378	Gpr112l	G protein-coupled receptor 112 like			2	6.83146	6.75835	6.88567	6.56028	6.71714	6.79692	6.85584	6.83621	6.95207	7.43337	7.33212	7.42895
296566	9022	Clic3	chloride intracellular channel 3	GO:0005247: voltage-gated chloride channel activity, GO:0005254: chloride channel activity, GO:0005634: nucleus, GO:0005634: nucleus, GO:0005737: cytoplasm, GO:0005737: cytoplasm, GO:0006821: chloride transport, GO:0016020: membrane		2	5.85216	5.95518	5.8887	5.92415	5.78332	5.82733	5.88009	5.79639	6.04455	6.98851	6.71359	6.60636
25320	2520	Gast	gastrin	GO:0005179: hormone activity, GO:0005576: extracellular region, GO:0007165: signal transduction, GO:0007186: G-protein coupled receptor signaling pathway	04971: Gastric acid secretion	2	7.08897	7.22389	7.4133	7.96033	7.52475	7.91839	7.18525	7.386	7.71507	11.7853	11.3782	11.2292
365476	80217	Wdr96	WD repeat domain 96			2	4.31363	4.71785	4.98406	4.66792	4.53053	4.91385	4.73122	4.72361	4.89822	6.70787	6.17873	6.22499
171297	54413	Nlgn3	neuroligin 3	GO:0002087: regulation of respiratory gaseous exchange by neurological system process, GO:0004872: receptor activity, GO:0005737: cytoplasm, GO:0005737: cytoplasm, GO:0005887: integral to plasma membrane, GO:0006898: receptor-mediated endocytosis, GO:0007155: cell adhesion, GO:0007158: neuron cell-cell adhesion, GO:0007416: synapse assembly, GO:0008542: visual learning, GO:0008542: visual learnin…	04514: Cell adhesion molecules (CAMs)	2	6.82257	7.01918	6.95723	6.88122	6.77861	7.03497	6.87211	6.83199	6.96729	7.82964	7.544	7.67399
297376	27429	Htra2	HtrA serine peptidase 2	GO:0004252: serine-type endopeptidase activity, GO:0005739: mitochondrion, GO:0005739: mitochondrion, GO:0005758: mitochondrial intermembrane space, GO:0005758: mitochondrial intermembrane space, GO:0005829: cytosol, GO:0005829: cytosol, GO:0006508: proteolysis, GO:0006672: ceramide metabolic process, GO:0007005: mitochondrion organization, GO:0007005: mitochondrion organization, GO:0007628: adul…	05012: Parkinson's disease	2	8.92474	8.82718	9.06807	8.94243	8.94046	9.11938	9.12384	8.92784	9.06582	9.51178	9.34414	9.35281
308022	55283	Mcoln3	mucolipin 3	GO:0005737: cytoplasm, GO:0005886: plasma membrane, GO:0007605: sensory perception of sound, GO:0007626: locomotory behavior, GO:0042491: auditory receptor cell differentiation		2	6.99686	7.11873	7.5221	7.19928	7.00071	7.5488	7.09324	7.14335	7.29612	8.3025	8.09772	8.14184
690115		Dnhd1-ps1	dynein heavy chain domain 1, pseudogene 1			2	5.09656	5.02503	5.40209	4.97321	5.14966	5.35831	5.13388	5.20265	5.22889	6.08348	6.02859	5.85175
298845	11117	Emilin1	elastin microfibril interfacer 1	GO:0005578: proteinaceous extracellular matrix, GO:0010811: positive regulation of cell-substrate adhesion, GO:0030023: extracellular matrix constituent conferring elasticity, GO:0030198: extracellular matrix organization, GO:0031012: extracellular matrix, GO:0042802: identical protein binding		2	5.24991	4.86201	5.26463	5.15345	4.92592	5.16316	5.43112	5.25803	5.18745	5.72072	5.90134	5.57955
501644	2512	RGD1561055	similar to Ferritin light chain 2 (Ferritin L subunit 2) (Ferritin subunit LG)			2	8.84239	8.72917	8.82874	8.74354	8.69735	8.84914	8.91364	8.7319	8.81667	8.9983	9.07198	9.05869
29714	5799	Ptprn2	protein tyrosine phosphatase, receptor type, N polypeptide 2	GO:0004725: protein tyrosine phosphatase activity, GO:0004872: receptor activity, GO:0005515: protein binding, GO:0005737: cytoplasm, GO:0016021: integral to membrane, GO:0030141: secretory granule, GO:0030141: secretory granule, GO:0030658: transport vesicle membrane, GO:0034260: negative regulation of GTPase activity, GO:0043195: terminal button	04940: Type I diabetes mellitus	2	10.7797	10.6875	10.6723	10.6457	10.6184	10.7122	10.846	10.7911	10.7404	10.9264	10.889	10.8242
362558	7804	Lrp8	low density lipoprotein receptor-related protein 8, apolipoprotein e receptor	GO:0000122: negative regulation of transcription from RNA polymerase II promoter, GO:0001948: glycoprotein binding, GO:0005509: calcium ion binding, GO:0005615: extracellular space, GO:0005875: microtubule associated complex, GO:0005901: caveola, GO:0006897: endocytosis, GO:0008035: high-density lipoprotein particle binding, GO:0014069: postsynaptic density, GO:0016021: integral to membrane, GO:0…		2	8.52284	8.36255	8.32495	8.3309	8.31605	8.32478	8.59187	8.51601	8.51142	8.63792	8.55513	8.5805
25398	773	Cacna1a	calcium channel, voltage-dependent, P/Q type, alpha 1A subunit	GO:0000096: sulfur amino acid metabolic process, GO:0000096: sulfur amino acid metabolic process, GO:0005245: voltage-gated calcium channel activity, GO:0005245: voltage-gated calcium channel activity, GO:0005245: voltage-gated calcium channel activity, GO:0005245: voltage-gated calcium channel activity, GO:0005515: protein binding, GO:0005516: calmodulin binding, GO:0005623: cell, GO:0005634: nu…	04010: MAPK signaling pathway, 04020: Calcium signaling pathway, 04730: Long-term depression, 04742: Taste transduction, 04930: Type II diabetes mellitus	2	10.2938	10.1973	10.146	9.89667	9.85311	10.0297	10.553	10.4273	10.4121	10.4269	10.4139	10.4825
315203	23151	Gramd4	GRAM domain containing 4			2	8.22511	8.01819	8.24266	7.97729	7.93559	8.04943	8.47053	8.31151	8.36678	8.42448	8.32069	8.36534
501699	51168	Myo15	myosin XV	GO:0003674: molecular_function, GO:0003774: motor activity, GO:0005524: ATP binding, GO:0005575: cellular_component, GO:0007605: sensory perception of sound, GO:0007605: sensory perception of sound, GO:0007626: locomotory behavior, GO:0007626: locomotory behavior, GO:0008150: biological_process, GO:0016459: myosin complex, GO:0032420: stereocilium, GO:0032420: stereocilium, GO:0032421: stereocili…		2	5.79753	5.6255	5.79488	5.55211	5.58485	5.59331	6.09315	5.97715	5.91036	6.02969	5.96993	6.12702
304445	144423	Glt1d1	glycosyltransferase 1 domain containing 1	GO:0005737: cytoplasm, GO:0009058: biosynthetic process		2	7.58862	7.47535	7.50671	7.28696	7.24956	7.36046	7.72847	7.64749	7.46392	7.63801	7.57611	7.79075
360638	4185	Adam11	ADAM metallopeptidase domain 11	GO:0004222: metalloendopeptidase activity, GO:0006508: proteolysis, GO:0008270: zinc ion binding		2	5.43141	5.22496	5.56077	5.06635	5.19994	5.30577	5.83162	5.62331	5.4111	5.76887	5.75206	5.9915
686081	8707	B3galt2	UDP-Gal:betaGlcNAc beta 1,3-galactosyltransferase, polypeptide 2	GO:0005794: Golgi apparatus, GO:0006486: protein glycosylation, GO:0008499: UDP-galactose:beta-N-acetylglucosamine beta-1,3-galactosyltransferase activity, GO:0008499: UDP-galactose:beta-N-acetylglucosamine beta-1,3-galactosyltransferase activity, GO:0009312: oligosaccharide biosynthetic process, GO:0009312: oligosaccharide biosynthetic process, GO:0016021: integral to membrane	00601: Glycosphingolipid biosynthesis - lacto and neolacto series, 01100: Metabolic pathways	2	7.6211	7.73888	7.73683	7.25236	7.42484	7.33645	7.87809	7.83123	7.66406	8.16412	7.80392	8.21116
360959	94031	Htra3	HtrA serine peptidase 3	GO:0001558: regulation of cell growth, GO:0004252: serine-type endopeptidase activity, GO:0005520: insulin-like growth factor binding, GO:0005576: extracellular region, GO:0006508: proteolysis, GO:0006508: proteolysis, GO:0008236: serine-type peptidase activity, GO:0008236: serine-type peptidase activity, GO:0030512: negative regulation of transforming growth factor beta receptor signaling pathwa…		2	5.35701	5.23603	5.58684	4.58036	5.00158	4.83253	5.72046	5.53436	5.33101	6.09001	5.78045	5.71537
114245	57657	Hcn3	hyperpolarization-activated cyclic nucleotide-gated potassium channel 3	GO:0005249: voltage-gated potassium channel activity, GO:0005272: sodium channel activity, GO:0016021: integral to membrane, GO:0030552: cAMP binding		2	6.81328	6.87753	6.8969	6.55163	6.6991	6.71001	6.98668	6.87481	6.95731	7.04819	7.08447	7.13736
308341	284297	Ssc5d	scavenger receptor cysteine rich domain containing (5 domains)	GO:0005044: scavenger receptor activity, GO:0016020: membrane		2	6.37134	6.44329	6.19118	5.98922	5.9951	5.94625	6.77146	6.50617	6.40142	6.86703	6.96193	6.94724
362835	92840	Reep6	receptor accessory protein 6	GO:0005737: cytoplasm, GO:0016021: integral to membrane		2	11.184	11.2092	11.1638	11.1099	11.1105	11.146	11.2363	11.2395	11.2202	11.3515	11.3185	11.3641
360606		Itga3	integrin, alpha 3	GO:0001968: fibronectin binding, GO:0004872: receptor activity, GO:0005178: integrin binding, GO:0005518: collagen binding, GO:0005886: plasma membrane, GO:0007155: cell adhesion, GO:0007229: integrin-mediated signaling pathway, GO:0007507: heart development, GO:0009986: cell surface, GO:0010628: positive regulation of gene expression, GO:0010634: positive regulation of epithelial cell migration,…		2	8.94221	8.86653	8.98764	8.68106	8.61464	8.926	8.98253	8.97209	9.10317	9.0872	9.1047	9.21564
25675	3156	Hmgcr	3-hydroxy-3-methylglutaryl-CoA reductase	GO:0004420: hydroxymethylglutaryl-CoA reductase (NADPH) activity, GO:0004420: hydroxymethylglutaryl-CoA reductase (NADPH) activity, GO:0005789: endoplasmic reticulum membrane, GO:0006695: cholesterol biosynthetic process, GO:0006695: cholesterol biosynthetic process, GO:0006743: ubiquinone metabolic process, GO:0007568: aging, GO:0007584: response to nutrient, GO:0008284: positive regulation of c…	00900: Terpenoid backbone biosynthesis, 01100: Metabolic pathways, 04976: Bile secretion	2	9.15491	9.25443	9.30438	9.04119	8.95311	9.21072	9.36148	9.3491	9.42317	9.4337	9.34233	9.57755
59114	9368	Slc9a3r1	solute carrier family 9 (sodium/hydrogen exchanger), member 3 regulator 1	GO:0001726: ruffle, GO:0003096: renal sodium ion transport, GO:0003096: renal sodium ion transport, GO:0005102: receptor binding, GO:0005515: protein binding, GO:0005622: intracellular, GO:0005737: cytoplasm, GO:0005737: cytoplasm, GO:0005813: centrosome, GO:0005813: centrosome, GO:0005886: plasma membrane, GO:0005902: microvillus, GO:0006915: apoptotic process, GO:0006915: apoptotic process, GO:…		2	10.5198	10.5637	10.5077	10.3131	10.2261	10.3952	10.4242	10.5583	10.5922	10.7234	10.7118	10.7943
364475	22873	Dzip1	DAZ interacting protein 1	GO:0005634: nucleus, GO:0005737: cytoplasm, GO:0005814: centriole, GO:0036064: cilium basal body, GO:0042384: cilium assembly		2	6.40464	6.38216	6.65636	6.18281	6.19591	6.22591	6.48059	6.5404	6.52501	6.76893	6.66666	6.70817
25719		Scg5	secretogranin V (7B2 protein)	GO:0004857: enzyme inhibitor activity, GO:0004857: enzyme inhibitor activity, GO:0005515: protein binding, GO:0005576: extracellular region, GO:0005622: intracellular, GO:0006886: intracellular protein transport, GO:0006886: intracellular protein transport, GO:0007218: neuropeptide signaling pathway, GO:0016486: peptide hormone processing, GO:0016486: peptide hormone processing, GO:0030141: secre…		2	11.3232	11.3527	11.4552	11.2542	11.226	11.284	11.4203	11.373	11.3859	11.5233	11.557	11.5292
54133	9124	Pdlim1	PDZ and LIM domain 1	GO:0001666: response to hypoxia, GO:0003713: transcription coactivator activity, GO:0003713: transcription coactivator activity, GO:0005667: transcription factor complex, GO:0005667: transcription factor complex, GO:0005737: cytoplasm, GO:0005856: cytoskeleton, GO:0006355: regulation of transcription, DNA-dependent, GO:0006355: regulation of transcription, DNA-dependent, GO:0008270: zinc ion bind…		2	9.26056	9.30139	9.25768	8.99385	8.95927	9.14006	9.4039	9.35331	9.37597	9.64991	9.59855	9.41501
65047	6585	Slit1	slit homolog 1 (Drosophila)	GO:0005509: calcium ion binding, GO:0005515: protein binding, GO:0005615: extracellular space, GO:0005615: extracellular space, GO:0005623: cell, GO:0005737: cytoplasm, GO:0005737: cytoplasm, GO:0007409: axonogenesis, GO:0007411: axon guidance, GO:0007420: brain development, GO:0008045: motor axon guidance, GO:0008045: motor axon guidance, GO:0021510: spinal cord development, GO:0021772: olfactor…	04360: Axon guidance	2	8.3473	8.28407	8.4086	8.25825	8.10906	8.32333	8.67452	8.51655	8.65462	8.92513	8.80262	8.71039
684536		Gba	glucosidase, beta, acid	GO:0003674: molecular_function, GO:0004348: glucosylceramidase activity, GO:0005102: receptor binding, GO:0005765: lysosomal membrane, GO:0006680: glucosylceramide catabolic process, GO:0009268: response to pH, GO:0023021: termination of signal transduction, GO:0032715: negative regulation of interleukin-6 production, GO:0033561: regulation of water loss via skin, GO:0033574: response to testoste…	00511: Other glycan degradation, 00600: Sphingolipid metabolism, 01100: Metabolic pathways, 04142: Lysosome	2	10.0171	10.0292	10.0969	10.0024	9.9114	10.0226	10.12	10.0863	10.0376	10.2139	10.165	10.1493
315126	84645	RGD1359634	similar to RIKEN cDNA 1700088E04			2	7.39141	7.54604	7.48597	7.50612	7.41015	7.6267	7.71508	7.72468	7.61909	7.94945	7.89048	7.80938
299600	284451	Odf3l2	outer dense fiber of sperm tails 3-like 2			2	6.34766	6.43189	6.43918	6.36307	6.16708	6.5782	6.86931	6.70228	6.60586	6.89589	6.88272	6.68881
499765	389799	RGD1564114	similar to FLJ46082 protein			2	6.67189	6.87681	6.89715	6.49156	6.5945	6.65317	6.94152	7.32766	7.03207	7.08722	7.34196	7.33792
445541	29803	Repin1	replication initiator 1	GO:0003677: DNA binding, GO:0005634: nucleus, GO:0005634: nucleus, GO:0005811: lipid particle, GO:0005829: cytosol, GO:0006260: DNA replication, GO:0008270: zinc ion binding, GO:0022626: cytosolic ribosome, GO:0031965: nuclear membrane, GO:2000191: regulation of fatty acid transport, GO:2001273: regulation of glucose import in response to insulin stimulus		2	7.48942	7.60018	7.54973	7.44218	7.56938	7.55432	7.7292	7.89991	7.69308	7.73959	8.00161	7.87805
499356	29760	Blnk	B-cell linker	GO:0003674: molecular_function, GO:0005070: SH3/SH2 adaptor activity, GO:0005070: SH3/SH2 adaptor activity, GO:0005575: cellular_component, GO:0005622: intracellular, GO:0005737: cytoplasm, GO:0005886: plasma membrane, GO:0008150: biological_process, GO:0035556: intracellular signal transduction, GO:0035556: intracellular signal transduction, GO:0042113: B cell activation	04380: Osteoclast differentiation, 04662: B cell receptor signaling pathway, 05340: Primary immunodeficiency	2	6.02251	6.59019	6.39649	6.29316	6.45379	6.50511	7.20647	7.32043	6.98382	7.13072	7.07669	7.39328
288710	9921	Rnf10	ring finger protein 10	GO:0005634: nucleus, GO:0005737: cytoplasm, GO:0005737: cytoplasm, GO:0006351: transcription, DNA-dependent, GO:0008270: zinc ion binding, GO:0010626: negative regulation of Schwann cell proliferation, GO:0031643: positive regulation of myelination, GO:0044212: transcription regulatory region DNA binding, GO:0045893: positive regulation of transcription, DNA-dependent, GO:0045893: positive regula…		2	10.3339	10.4504	10.353	10.3314	10.3457	10.4183	10.552	10.6228	10.5014	10.5285	10.5317	10.5255
498154	84310	LOC498154	hypothetical protein LOC498154			2	9.51394	9.765	9.57584	9.53858	9.45081	9.39061	9.6588	9.6775	9.61265	9.75758	9.83602	9.9403
65199	30818	Kcnip3	Kv channel interacting protein 3, calsenilin	GO:0000122: negative regulation of transcription from RNA polymerase II promoter, GO:0003677: DNA binding, GO:0005244: voltage-gated ion channel activity, GO:0005267: potassium channel activity, GO:0005509: calcium ion binding, GO:0005515: protein binding, GO:0005622: intracellular, GO:0005634: nucleus, GO:0005634: nucleus, GO:0005783: endoplasmic reticulum, GO:0005794: Golgi apparatus, GO:000582…		2	10.313	10.4389	10.3953	10.2673	10.2881	10.1639	10.4016	10.5033	10.4412	10.6412	10.6345	10.6715
84359	1677	Dffb	DNA fragmentation factor, 40kDa, beta polypeptide (caspase-activated DNase)	GO:0000790: nuclear chromatin, GO:0000790: nuclear chromatin, GO:0003677: DNA binding, GO:0003677: DNA binding, GO:0004516: nicotinate phosphoribosyltransferase activity, GO:0004516: nicotinate phosphoribosyltransferase activity, GO:0004536: deoxyribonuclease activity, GO:0005515: protein binding, GO:0005634: nucleus, GO:0005634: nucleus, GO:0005737: cytoplasm, GO:0006309: apoptotic DNA fragmenta…	04210: Apoptosis	2	7.76217	7.83155	7.78202	7.74165	7.7142	7.63054	7.85869	7.96098	7.95551	7.88034	8.08493	8.09044
308862	9828	Arhgef17	Rho guanine nucleotide exchange factor (GEF) 17	GO:0005085: guanyl-nucleotide exchange factor activity, GO:0005089: Rho guanyl-nucleotide exchange factor activity, GO:0005622: intracellular, GO:0030036: actin cytoskeleton organization, GO:0030036: actin cytoskeleton organization, GO:0035023: regulation of Rho protein signal transduction		2	6.93497	7.0373	7.00593	6.9612	6.72679	6.83423	7.02594	7.21413	7.14356	7.14548	7.1288	7.31846
308757	4122	Man2a2	mannosidase 2, alpha 2	GO:0004559: alpha-mannosidase activity, GO:0006013: mannose metabolic process, GO:0008270: zinc ion binding, GO:0016799: hydrolase activity, hydrolyzing N-glycosyl compounds, GO:0030246: carbohydrate binding	00510: N-Glycan biosynthesis, 01100: Metabolic pathways	2	8.9246	8.8655	8.87553	8.78514	8.73407	8.77205	8.89055	8.94932	8.90784	8.93844	8.86616	9.01038
24530	3931	Lcat	lecithin cholesterol acyltransferase	GO:0004607: phosphatidylcholine-sterol O-acyltransferase activity, GO:0004607: phosphatidylcholine-sterol O-acyltransferase activity, GO:0004623: phospholipase A2 activity, GO:0005615: extracellular space, GO:0006644: phospholipid metabolic process, GO:0006656: phosphatidylcholine biosynthetic process, GO:0006656: phosphatidylcholine biosynthetic process, GO:0008203: cholesterol metabolic process…	00564: Glycerophospholipid metabolism	2	5.95604	5.6863	6.15387	5.27916	5.65366	5.45861	6.12852	5.95627	6.02629	6.01113	6.14999	6.01617
303790	55627	Smpd4	sphingomyelin phosphodiesterase 4, neutral membrane	GO:0005783: endoplasmic reticulum, GO:0005794: Golgi apparatus, GO:0005802: trans-Golgi network, GO:0006685: sphingomyelin catabolic process, GO:0046475: glycerophospholipid catabolic process, GO:0046513: ceramide biosynthetic process, GO:0050290: sphingomyelin phosphodiesterase D activity, GO:0071356: cellular response to tumor necrosis factor	00600: Sphingolipid metabolism, 01100: Metabolic pathways	2	8.80865	8.81976	8.80026	8.65855	8.64734	8.62668	8.91569	8.79181	8.76281	8.78285	8.83789	8.90527
362118	89853	Fam125b	family with sequence similarity 125, member B		04144: Endocytosis	2	8.81878	8.71562	8.8111	8.49888	8.50017	8.49908	8.82053	8.9112	8.69402	8.76067	8.86849	8.86945
25377	259	Ambp	alpha-1-microglobulin/bikunin precursor	GO:0004867: serine-type endopeptidase inhibitor activity, GO:0005576: extracellular region, GO:0005886: plasma membrane, GO:0005886: plasma membrane, GO:0018298: protein-chromophore linkage, GO:0019862: IgA binding, GO:0019862: IgA binding, GO:0020037: heme binding, GO:0020037: heme binding, GO:0036094: small molecule binding, GO:0042803: protein homodimerization activity, GO:0042803: protein hom…		2	10.8164	10.857	10.7138	10.5679	10.6078	10.4912	11.0175	10.9421	10.8061	10.8313	10.9034	10.7535
64055	2981	Guca2b	guanylate cyclase activator 2B	GO:0005576: extracellular region, GO:0006182: cGMP biosynthetic process, GO:0006182: cGMP biosynthetic process, GO:0007588: excretion, GO:0007588: excretion, GO:0007589: body fluid secretion, GO:0007589: body fluid secretion, GO:0008047: enzyme activator activity, GO:0030104: water homeostasis, GO:0030802: regulation of cyclic nucleotide biosynthetic process, GO:0045776: negative regulation of bl…		2	9.55376	9.6258	9.10398	8.17781	8.68269	8.39039	10.0246	9.932	9.47413	9.46919	9.65448	9.32509
288616	55069	MGC94190	similar to 0610007L01Rik protein	GO:0016021: integral to membrane		2	11.0936	11.0575	11.0526	10.9514	11.0174	10.9019	11.1558	11.1494	11.0688	11.0957	11.1399	11.0793
361627	7702	Zfp143	zinc finger protein 143	GO:0003676: nucleic acid binding, GO:0003677: DNA binding, GO:0003677: DNA binding, GO:0005622: intracellular, GO:0005634: nucleus, GO:0006351: transcription, DNA-dependent, GO:0006355: regulation of transcription, DNA-dependent, GO:0008270: zinc ion binding		2	8.83854	8.90969	8.86379	8.78299	8.80428	8.79952	8.86615	8.90987	8.84726	8.88712	8.8844	8.89192
64157	23576	Ddah1	dimethylarginine dimethylaminohydrolase 1	GO:0000052: citrulline metabolic process, GO:0000052: citrulline metabolic process, GO:0000052: citrulline metabolic process, GO:0003073: regulation of systemic arterial blood pressure, GO:0003073: regulation of systemic arterial blood pressure, GO:0005739: mitochondrion, GO:0005739: mitochondrion, GO:0006525: arginine metabolic process, GO:0016403: dimethylargininase activity, GO:0016403: dimeth…		2	6.94183	7.10301	6.90617	6.30112	6.39297	6.6164	6.81218	7.0047	6.72038	6.97331	7.06483	7.0025
25217	6892	Tapbp	TAP binding protein (tapasin)	GO:0000139: Golgi membrane, GO:0002397: MHC class I protein complex assembly, GO:0002479: antigen processing and presentation of exogenous peptide antigen via MHC class I, TAP-dependent, GO:0005789: endoplasmic reticulum membrane, GO:0006952: defense response, GO:0042824: MHC class I peptide loading complex, GO:0042825: TAP complex, GO:0046978: TAP1 binding, GO:0046979: TAP2 binding, GO:0050823: …	04612: Antigen processing and presentation	2	8.78393	8.96179	8.68618	8.5683	8.67847	8.70559	8.82443	9.01016	8.89292	9.02746	8.99246	8.99323
83633	9568	Gabbr2	gamma-aminobutyric acid (GABA) B receptor 2	GO:0004965: G-protein coupled GABA receptor activity, GO:0005737: cytoplasm, GO:0005737: cytoplasm, GO:0005886: plasma membrane, GO:0007214: gamma-aminobutyric acid signaling pathway, GO:0016021: integral to membrane, GO:0030054: cell junction, GO:0043005: neuron projection, GO:0043005: neuron projection, GO:0045211: postsynaptic membrane	04080: Neuroactive ligand-receptor interaction	2	9.60271	9.56681	9.46263	9.32649	9.2716	9.24044	9.62514	9.56736	9.44843	9.69222	9.6266	9.64799
25035	1727	Cyb5r3	cytochrome b5 reductase 3	GO:0004128: cytochrome-b5 reductase activity, GO:0005741: mitochondrial outer membrane, GO:0005743: mitochondrial inner membrane, GO:0005783: endoplasmic reticulum, GO:0005789: endoplasmic reticulum membrane, GO:0005811: lipid particle, GO:0006695: cholesterol biosynthetic process, GO:0008150: biological_process, GO:0016208: AMP binding, GO:0043531: ADP binding, GO:0050660: flavin adenine dinucle…	00520: Amino sugar and nucleotide sugar metabolism	2	11.2687	11.2697	11.1098	11.0403	10.9858	10.8577	11.3653	11.4221	11.1148	11.5131	11.4729	11.2906
311642	55959	Sulf2	sulfatase 2	GO:0001822: kidney development, GO:0002063: chondrocyte development, GO:0003094: glomerular filtration, GO:0004065: arylsulfatase activity, GO:0005783: endoplasmic reticulum, GO:0005886: plasma membrane, GO:0008449: N-acetylglucosamine-6-sulfatase activity, GO:0009986: cell surface, GO:0010575: positive regulation vascular endothelial growth factor production, GO:0014846: esophagus smooth muscle …		2	7.69869	7.75983	7.11974	7.24949	7.20806	6.66954	7.96278	8.01939	7.59387	8.36733	8.25496	7.93641
287424	59344	Aloxe3	arachidonate lipoxygenase 3	GO:0003674: molecular_function, GO:0005506: iron ion binding, GO:0005575: cellular_component, GO:0006691: leukotriene metabolic process, GO:0008150: biological_process, GO:0016165: lipoxygenase activity		2	6.99745	7.05909	6.72889	6.48726	6.68072	6.42565	7.2562	7.28158	6.959	7.37368	7.11955	7.09696
311204	55343	Slc35c1	solute carrier family 35, member C1	GO:0003674: molecular_function, GO:0005575: cellular_component, GO:0008150: biological_process, GO:0016021: integral to membrane, GO:0030259: lipid glycosylation, GO:0030259: lipid glycosylation		2	8.73783	8.65186	8.65447	8.29203	8.46984	8.30538	8.6038	8.67981	8.53615	8.70763	8.78871	8.58214
78975	5563	Prkaa2	protein kinase, AMP-activated, alpha 2 catalytic subunit	GO:0003682: chromatin binding, GO:0003682: chromatin binding, GO:0004672: protein kinase activity, GO:0004674: protein serine/threonine kinase activity, GO:0004674: protein serine/threonine kinase activity, GO:0004674: protein serine/threonine kinase activity, GO:0004679: AMP-activated protein kinase activity, GO:0004679: AMP-activated protein kinase activity, GO:0004679: AMP-activated protein ki…	04140: Regulation of autophagy, 04150: mTOR signaling pathway, 04910: Insulin signaling pathway, 04920: Adipocytokine signaling pathway, 05410: Hypertrophic cardiomyopathy (HCM)	2	10.1242	10.1685	9.87421	9.63511	9.81713	9.64138	10.0451	10.0529	10.1016	10.2945	10.2683	10.0995
300443		Lppr2	lipid phosphate phosphatase-related protein type 2	GO:0003824: catalytic activity, GO:0008195: phosphatidate phosphatase activity, GO:0016020: membrane, GO:0016021: integral to membrane		2	10.5971	10.5479	10.5104	10.326	10.4222	10.4709	10.5638	10.5947	10.5375	10.625	10.6331	10.5757
58840	5597	Mapk6	mitogen-activated protein kinase 6	GO:0000165: MAPK cascade, GO:0004707: MAP kinase activity, GO:0004707: MAP kinase activity, GO:0004707: MAP kinase activity, GO:0005524: ATP binding, GO:0005634: nucleus, GO:0005634: nucleus, GO:0005737: cytoplasm, GO:0005737: cytoplasm, GO:0006468: protein phosphorylation, GO:0006468: protein phosphorylation, GO:0007049: cell cycle, GO:0019901: protein kinase binding, GO:0019901: protein kinase …		2	9.1586	9.2406	9.18889	8.80036	8.89278	8.81974	8.8402	9.03426	9.09395	9.18561	9.10581	9.21965
501998	643866	Cbln3	cerebellin 3 precursor	GO:0005615: extracellular space, GO:0005615: extracellular space, GO:0045202: synapse, GO:0045202: synapse		2	6.13095	6.19914	6.12136	5.67472	5.92251	5.76662	6.03432	6.10063	6.0816	6.19856	6.24766	6.3403
680328		Krtap9-1	keratin associated protein 9-1	GO:0045095: keratin filament		2	6.46635	6.32923	6.66649	5.65882	5.60824	6.05067	6.08481	6.17449	6.07435	6.39106	6.63442	6.31799
652955		LOC652955	goliath	GO:0003674: molecular_function, GO:0004842: ubiquitin-protein ligase activity, GO:0005737: cytoplasm, GO:0006915: apoptotic process, GO:0008270: zinc ion binding, GO:0012501: programmed cell death, GO:0016021: integral to membrane, GO:0016567: protein ubiquitination		2	10.7182	10.7644	10.7706	10.2518	10.1407	10.4252	10.5133	10.5055	10.6207	10.6531	10.6574	10.8269
500921		Tmem117	transmembrane protein 117	GO:0003674: molecular_function, GO:0005575: cellular_component, GO:0005783: endoplasmic reticulum, GO:0005783: endoplasmic reticulum, GO:0008150: biological_process		2	8.22167	8.15606	8.16684	7.99416	7.74674	7.91654	8.15125	8.02477	8.05216	8.40038	8.31287	8.27458
81722	177	Ager	advanced glycosylation end product-specific receptor	GO:0004872: receptor activity, GO:0005515: protein binding, GO:0005615: extracellular space, GO:0005737: cytoplasm, GO:0005886: plasma membrane, GO:0006954: inflammatory response, GO:0007259: JAK-STAT cascade, GO:0007420: brain development, GO:0009925: basal plasma membrane, GO:0010763: positive regulation of fibroblast migration, GO:0016020: membrane, GO:0016021: integral to membrane, GO:0030324…		2	6.13302	6.23321	6.10672	6.08908	5.89208	5.99368	6.17133	6.14639	6.20746	6.23456	6.31425	6.22328
303039	23286	Wwc1	WW and C2 domain containing 1	GO:0003713: transcription coactivator activity, GO:0005634: nucleus, GO:0005737: cytoplasm, GO:0005737: cytoplasm, GO:0005794: Golgi apparatus, GO:0016477: cell migration, GO:0016477: cell migration, GO:0030674: protein binding, bridging, GO:0032587: ruffle membrane, GO:0035330: regulation of hippo signaling cascade, GO:0043234: protein complex, GO:0043410: positive regulation of MAPK cascade, GO…		2	6.98792	7.06016	7.20122	6.7311	6.73845	6.95319	7.14831	7.07794	7.15614	7.15263	7.11783	7.18087
305419	55300	Pi4k2b	phosphatidylinositol 4-kinase type 2 beta	GO:0004430: 1-phosphatidylinositol 4-kinase activity, GO:0005524: ATP binding, GO:0005737: cytoplasm, GO:0005737: cytoplasm, GO:0016020: membrane, GO:0016773: phosphotransferase activity, alcohol group as acceptor	00562: Inositol phosphate metabolism, 01100: Metabolic pathways, 04070: Phosphatidylinositol signaling system	2	7.71644	7.82422	7.89495	6.97445	7.14835	7.20415	7.75592	7.62764	7.72789	7.94345	7.77185	7.93394
84599	10972	Tmed10	transmembrane emp24-like trafficking protein 10 (yeast)	GO:0001101: response to acid, GO:0001822: kidney development, GO:0005515: protein binding, GO:0005622: intracellular, GO:0005622: intracellular, GO:0005783: endoplasmic reticulum, GO:0005789: endoplasmic reticulum membrane, GO:0005793: endoplasmic reticulum-Golgi intermediate compartment, GO:0005793: endoplasmic reticulum-Golgi intermediate compartment, GO:0005794: Golgi apparatus, GO:0005801: ci…		2	10.4669	10.6137	10.6164	10.25	10.1543	10.3296	10.5114	10.5451	10.4789	10.6109	10.4946	10.5772
79219	2894	Grid1	glutamate receptor, ionotropic, delta 1	GO:0004970: ionotropic glutamate receptor activity, GO:0005234: extracellular-glutamate-gated ion channel activity, GO:0005886: plasma membrane, GO:0016021: integral to membrane, GO:0030054: cell junction, GO:0030288: outer membrane-bounded periplasmic space, GO:0045211: postsynaptic membrane	04080: Neuroactive ligand-receptor interaction	2	8.19187	8.18388	8.15167	7.86905	7.8724	7.94102	8.14236	8.07093	8.19109	8.238	8.04892	8.26912
252889	51014	Tmed7	transmembrane emp24 protein transport domain containing 7	GO:0005783: endoplasmic reticulum, GO:0005783: endoplasmic reticulum, GO:0005789: endoplasmic reticulum membrane, GO:0005793: endoplasmic reticulum-Golgi intermediate compartment, GO:0005793: endoplasmic reticulum-Golgi intermediate compartment, GO:0005794: Golgi apparatus, GO:0005794: Golgi apparatus, GO:0012507: ER to Golgi transport vesicle membrane, GO:0015031: protein transport, GO:0016021: …		2	10.0623	10.1478	9.96634	9.59155	9.77322	9.83285	10.0254	10.019	10.079	10.0881	10.024	10.1453
25393	63827	Bcan	brevican	GO:0005540: hyaluronic acid binding, GO:0005578: proteinaceous extracellular matrix, GO:0005578: proteinaceous extracellular matrix, GO:0005615: extracellular space, GO:0007155: cell adhesion, GO:0021766: hippocampus development, GO:0021766: hippocampus development, GO:0030425: dendrite, GO:0031225: anchored to membrane, GO:0045202: synapse, GO:0048168: regulation of neuronal synaptic plasticity		3	5.54705	5.60884	5.41138	5.19687	5.42641	5.24537	5.41982	5.21375	5.39203	6.12035	5.81082	5.79998
29543	7077	Timp2	TIMP metallopeptidase inhibitor 2	GO:0005178: integrin binding, GO:0005178: integrin binding, GO:0005576: extracellular region, GO:0005604: basement membrane, GO:0005615: extracellular space, GO:0007283: spermatogenesis, GO:0007417: central nervous system development, GO:0007568: aging, GO:0008047: enzyme activator activity, GO:0008191: metalloendopeptidase inhibitor activity, GO:0008191: metalloendopeptidase inhibitor activity, …		3	6.24603	6.34844	6.26529	6.08406	6.18346	6.07131	6.31032	6.27968	6.14899	7.10532	6.90901	6.84727
84409	6092	Robo2	roundabout homolog 2 (Drosophila)	GO:0001656: metanephros development, GO:0007411: axon guidance, GO:0007411: axon guidance, GO:0007420: brain development, GO:0008046: axon guidance receptor activity, GO:0021510: spinal cord development, GO:0030673: axolemma, GO:0046982: protein heterodimerization activity	04360: Axon guidance	3	7.34254	7.11113	7.13979	7.18129	7.06832	6.97131	7.03097	7.02338	7.05337	7.71342	7.39909	7.52347
170912	29974	A1cf	APOBEC1 complementation factor	GO:0000166: nucleotide binding, GO:0003725: double-stranded RNA binding, GO:0003727: single-stranded RNA binding, GO:0003727: single-stranded RNA binding, GO:0003729: mRNA binding, GO:0004131: cytosine deaminase activity, GO:0005515: protein binding, GO:0005720: nuclear heterochromatin, GO:0005737: cytoplasm, GO:0005737: cytoplasm, GO:0005783: endoplasmic reticulum, GO:0006397: mRNA processing, G…		3	9.42517	9.03266	9.09158	9.17347	9.01224	9.0686	9.13043	8.93178	9.0079	9.86184	9.60058	9.75269
113947	10916	Maged2	melanoma antigen, family D, 2			3	8.43793	8.41434	8.1955	8.34623	8.3004	8.20846	8.2496	8.26286	8.28304	8.85631	8.72982	8.70056
361527	23646	Pld3	phospholipase D family, member 3	GO:0004630: phospholipase D activity, GO:0005789: endoplasmic reticulum membrane, GO:0016021: integral to membrane, GO:0016042: lipid catabolic process, GO:0070290: NAPE-specific phospholipase D activity		3	10.8347	10.7585	10.7077	10.7041	10.6623	10.6738	10.6071	10.655	10.6479	11.1387	11.0258	11.0858
25181	633	Bgn	biglycan	GO:0001974: blood vessel remodeling, GO:0005539: glycosaminoglycan binding, GO:0005539: glycosaminoglycan binding, GO:0005578: proteinaceous extracellular matrix, GO:0009986: cell surface, GO:0009986: cell surface, GO:0019800: peptide cross-linking via chondroitin 4-sulfate glycosaminoglycan, GO:0019800: peptide cross-linking via chondroitin 4-sulfate glycosaminoglycan, GO:0030133: transport vesi…		3	5.78922	5.73454	5.40931	5.61512	5.73382	5.32984	5.55387	5.64772	5.4805	6.42166	6.17142	6.00438
299135	51635	RGD1565002	similar to Dehydrogenase/reductase SDR family member 7 precursor (Retinal short-chain dehydrogenase/reductase 4)	GO:0000166: nucleotide binding, GO:0016491: oxidoreductase activity		3	7.33932	7.38926	7.14548	7.30741	7.26333	7.12426	7.13735	7.19725	7.20153	7.52881	7.6183	7.54924
291002	54825	Cdhr2	cadherin-related family member 2	GO:0005509: calcium ion binding, GO:0005886: plasma membrane, GO:0007155: cell adhesion, GO:0007156: homophilic cell adhesion, GO:0016021: integral to membrane, GO:0016021: integral to membrane, GO:0030308: negative regulation of cell growth, GO:0030308: negative regulation of cell growth		3	7.70158	7.74014	7.63484	7.95353	7.82411	7.76867	7.59136	7.63414	7.46961	8.41688	8.18933	8.03478
308519	147991	Dpy19l3	dpy-19-like 3 (C. elegans)	GO:0016021: integral to membrane		3	7.39764	7.58753	7.449	7.58143	7.60619	7.58552	7.37366	7.39537	7.31316	8.10614	8.0519	7.83635
497009	27163	Naaa	N-acylethanolamine acid amidase	GO:0005737: cytoplasm, GO:0005764: lysosome, GO:0006629: lipid metabolic process, GO:0008134: transcription factor binding, GO:0008134: transcription factor binding, GO:0016787: hydrolase activity, GO:0016810: hydrolase activity, acting on carbon-nitrogen (but not peptide) bonds		3	5.3963	5.69631	5.53	5.64167	5.64098	5.46227	5.5566	5.39724	5.34364	6.12588	5.91845	5.88238
298841	51374	RGD1311605	similar to apoptosis related protein APR-3; p18 protein			3	8.50501	8.49816	8.49346	8.47264	8.53706	8.45988	8.33372	8.4562	8.24631	8.89472	8.75067	8.6921
308986		Tmem219	transmembrane protein 219			3	6.98151	6.97752	6.98888	7.02455	7.01154	6.77682	6.80889	6.79756	6.6235	7.39209	7.24057	7.16377
289728	401115	RGD1560394	RGD1560394			3	6.65771	6.62176	6.69337	6.69137	6.68052	6.66364	6.71765	6.58463	6.66672	6.89354	7.06422	6.79468
681913		Gstz1	glutathione S-transferase zeta 1	GO:0004364: glutathione transferase activity, GO:0004364: glutathione transferase activity, GO:0005737: cytoplasm, GO:0005739: mitochondrion, GO:0006559: L-phenylalanine catabolic process, GO:0006572: tyrosine catabolic process, GO:0006749: glutathione metabolic process, GO:0016034: maleylacetoacetate isomerase activity, GO:0016034: maleylacetoacetate isomerase activity, GO:0042803: protein homod…	00350: Tyrosine metabolism, 00480: Glutathione metabolism, 00980: Metabolism of xenobiotics by cytochrome P450, 00982: Drug metabolism - cytochrome P450, 01100: Metabolic pathways	3	9.34722	9.3241	9.25046	9.36388	9.43765	9.3055	9.35334	9.12285	9.18436	9.94196	9.89729	9.47822
100360054	284415	LOC100360054	VSTM1 protein-like			3	6.28251	6.37651	6.50473	6.23835	6.46152	6.42062	6.47483	6.33697	6.46958	7.07768	7.08942	6.73376
362592	127687	RGD1559909	RGD1559909			3	8.68391	8.63264	8.6217	8.67181	8.61603	8.65157	8.6147	8.62446	8.67307	8.8993	8.96683	8.88712
64348		Cryba4	crystallin, beta A4	GO:0005212: structural constituent of eye lens, GO:0005575: cellular_component, GO:0007601: visual perception, GO:0008150: biological_process, GO:0043010: camera-type eye development		3	5.3485	5.54476	5.21804	5.49432	5.16129	5.58266	5.30541	5.24516	5.12859	6.15844	6.29064	5.90108
684425		Adssl1	adenylosuccinate synthase like 1	GO:0003924: GTPase activity, GO:0004019: adenylosuccinate synthase activity, GO:0004019: adenylosuccinate synthase activity, GO:0005737: cytoplasm, GO:0006163: purine nucleotide metabolic process, GO:0006167: AMP biosynthetic process, GO:0006184: GTP catabolic process, GO:0006531: aspartate metabolic process, GO:0006541: glutamine metabolic process, GO:0009168: purine ribonucleoside monophosphate…	00230: Purine metabolism, 00250: Alanine, aspartate and glutamate metabolism, 01100: Metabolic pathways	3	6.30457	6.15828	6.1893	5.91861	6.13816	6.22965	5.99439	6.05405	5.96602	6.59506	6.80169	6.46322
406166	80864	Egfl8	EGF-like-domain, multiple 8	GO:0001701: in utero embryonic development, GO:0005509: calcium ion binding, GO:0005576: extracellular region		3	8.13751	8.22852	8.29392	7.89526	8.20452	8.09118	7.88508	8.1059	7.85217	8.63648	8.69116	8.52321
100359668	2512	LOC100359668	ferritin light chain 2			3	10.8315	10.6723	10.8168	10.4953	10.8027	10.6013	10.6202	10.4405	10.4988	10.9439	11.1208	10.9166
100360087	2512	LOC100360087	ferritin light chain 1-like		00860: Porphyrin and chlorophyll metabolism	3	12.1263	12.0906	12.1509	12.1128	12.2139	12.1013	12.1583	12.0352	12.0854	12.2381	12.3266	12.358
362344	4708	Ndufb2	NADH dehydrogenase (ubiquinone) 1 beta subcomplex, 2	GO:0003674: molecular_function, GO:0005575: cellular_component, GO:0005739: mitochondrion, GO:0005747: mitochondrial respiratory chain complex I, GO:0005747: mitochondrial respiratory chain complex I, GO:0008150: biological_process	00190: Oxidative phosphorylation, 01100: Metabolic pathways, 05010: Alzheimer's disease, 05012: Parkinson's disease, 05016: Huntington's disease	3	9.21704	9.25982	9.22094	9.26208	9.27468	9.24331	9.1463	9.21843	9.17901	9.42735	9.51161	9.31991
292041	51741	Wwox	WW domain-containing oxidoreductase	GO:0000166: nucleotide binding, GO:0001649: osteoblast differentiation, GO:0003674: molecular_function, GO:0005575: cellular_component, GO:0005634: nucleus, GO:0005737: cytoplasm, GO:0005739: mitochondrion, GO:0005794: Golgi apparatus, GO:0005829: cytosol, GO:0005886: plasma membrane, GO:0005902: microvillus, GO:0006917: induction of apoptosis, GO:0008150: biological_process, GO:0019899: enzyme b…		3	8.71308	8.68344	8.59013	8.75394	8.69425	8.61551	8.49691	8.55923	8.51094	8.88815	8.97651	8.7202
360811	80018	Naa25	N(alpha)-acetyltransferase 25, NatB auxiliary subunit	GO:0005737: cytoplasm		3	9.32408	9.31481	9.31589	9.31074	9.33704	9.27702	9.22085	9.22833	9.20368	9.39946	9.41915	9.28794
310640	10712	Fam189b	family with sequence similarity 189, member B	GO:0016021: integral to membrane, GO:0050699: WW domain binding, GO:0050699: WW domain binding		3	8.83683	8.85986	8.76686	8.726	8.91667	8.79285	8.69596	8.7275	8.64677	9.09995	9.04922	8.90166
287633	55379	Lrrc59	leucine rich repeat containing 59	GO:0005783: endoplasmic reticulum, GO:0005789: endoplasmic reticulum membrane, GO:0016021: integral to membrane, GO:0042645: mitochondrial nucleoid, GO:0042645: mitochondrial nucleoid		3	10.3897	10.4022	10.3195	10.3595	10.3727	10.3948	10.3206	10.2942	10.2881	10.4735	10.512	10.3983
58964	10201	Nme6	non-metastatic cells 6, protein expressed in (nucleoside-diphosphate kinase)	GO:0004550: nucleoside diphosphate kinase activity, GO:0004550: nucleoside diphosphate kinase activity, GO:0005524: ATP binding, GO:0005739: mitochondrion, GO:0005739: mitochondrion, GO:0006165: nucleoside diphosphate phosphorylation, GO:0006183: GTP biosynthetic process, GO:0006228: UTP biosynthetic process, GO:0006241: CTP biosynthetic process, GO:0030308: negative regulation of cell growth, GO…	00230: Purine metabolism, 00240: Pyrimidine metabolism, 01100: Metabolic pathways	3	5.93298	5.89009	6.05495	6.0418	6.06594	5.9742	5.89098	5.88872	5.92591	6.30579	6.17071	6.08333
192275	1603	Dad1	defender against cell death 1	GO:0001824: blastocyst development, GO:0001824: blastocyst development, GO:0003674: molecular_function, GO:0004576: oligosaccharyl transferase activity, GO:0004579: dolichyl-diphosphooligosaccharide-protein glycotransferase activity, GO:0005575: cellular_component, GO:0006486: protein glycosylation, GO:0006915: apoptotic process, GO:0006916: anti-apoptosis, GO:0006916: anti-apoptosis, GO:0007584:…	00510: N-Glycan biosynthesis, 01100: Metabolic pathways, 04141: Protein processing in endoplasmic reticulum	3	10.9406	10.8956	11.0609	10.8875	11.1077	10.9907	10.7827	10.8745	10.8551	11.2976	11.3202	11.1142
100294508	79932	LOC100294508	dyslexia susceptibility 2-like	GO:0044433: cytoplasmic vesicle part, GO:0044433: cytoplasmic vesicle part		3	8.66838	8.51699	8.63836	8.68206	8.7338	8.72669	8.27561	8.37337	8.1689	8.89637	8.92924	8.85973
292306	8635	Rnaset2	ribonuclease T2	GO:0003723: RNA binding, GO:0033897: ribonuclease T2 activity		3	8.80139	8.78706	8.83038	8.83668	8.80223	8.83265	8.65384	8.60691	8.51921	9.06387	8.95299	8.9629
290923	175	Aga	aspartylglucosaminidase	GO:0003948: N4-(beta-N-acetylglucosaminyl)-L-asparaginase activity, GO:0003948: N4-(beta-N-acetylglucosaminyl)-L-asparaginase activity, GO:0005764: lysosome, GO:0005764: lysosome, GO:0005783: endoplasmic reticulum, GO:0005783: endoplasmic reticulum, GO:0006517: protein deglycosylation, GO:0006517: protein deglycosylation, GO:0008150: biological_process, GO:0043621: protein self-association, GO:00…	00511: Other glycan degradation, 04142: Lysosome	3	9.14237	9.16072	9.24547	9.1686	9.21624	9.27975	8.76114	8.86667	8.90745	9.47259	9.3848	9.35015
296315	55969	RGD1307752	similar to RIKEN cDNA 1110008F13	GO:0005739: mitochondrion, GO:0005739: mitochondrion		3	8.75033	8.73576	8.87045	8.79823	8.79932	8.8328	8.51609	8.48884	8.55279	8.92095	9.00086	8.88666
291182	83930	Stard3nl	STARD3 N-terminal like			3	7.9337	8.00385	7.94677	7.99084	8.08091	7.94667	7.90238	7.79001	7.73465	8.12708	8.10219	8.11385
291967	29800	Zdhhc1	zinc finger, DHHC-type containing 1	GO:0008270: zinc ion binding, GO:0016409: palmitoyltransferase activity, GO:0016409: palmitoyltransferase activity, GO:0018345: protein palmitoylation, GO:0018345: protein palmitoylation		3	7.50458	7.41747	7.31083	7.52292	7.81123	7.50936	7.39346	7.18068	7.06777	7.85081	7.87657	7.66977
297504	9695	Edem1	ER degradation enhancer, mannosidase alpha-like 1	GO:0004571: mannosyl-oligosaccharide 1,2-alpha-mannosidase activity, GO:0005509: calcium ion binding, GO:0030176: integral to endoplasmic reticulum membrane, GO:0030176: integral to endoplasmic reticulum membrane, GO:0030433: ER-associated protein catabolic process, GO:0030433: ER-associated protein catabolic process, GO:0051787: misfolded protein binding, GO:0051787: misfolded protein binding	04141: Protein processing in endoplasmic reticulum	3	8.99952	8.85897	8.62372	8.99526	8.97675	8.92395	8.59834	8.53476	8.49701	9.24214	9.15481	9.10521
292722	284339	LOC292722	similar to C15A7.2			3	7.13372	7.1746	7.065	7.25289	7.35346	7.33402	7.05269	7.01243	7.09043	7.43285	7.42476	7.35202
296545	733	C8g	complement component 8, gamma polypeptide	GO:0001848: complement binding, GO:0005576: extracellular region, GO:0005615: extracellular space, GO:0019835: cytolysis, GO:0032403: protein complex binding, GO:0036094: small molecule binding	04610: Complement and coagulation cascades, 05020: Prion diseases, 05146: Amoebiasis, 05322: Systemic lupus erythematosus	3	8.55063	8.41855	8.39725	8.51495	8.77536	8.52971	8.26017	8.22819	8.29284	8.7085	8.96261	8.73779
282837	9158	Fibp	fibroblast growth factor (acidic) intracellular binding protein	GO:0005634: nucleus, GO:0016020: membrane, GO:0017134: fibroblast growth factor binding		3	7.21267	7.15613	7.1681	7.19974	7.19948	7.14635	7.18918	7.17747	7.1096	7.29313	7.3758	7.28321
311462	22903	Btbd3	BTB (POZ) domain containing 3			3	8.74766	8.67872	8.78227	8.76836	8.78001	8.64431	8.61968	8.64826	8.65808	9.16277	9.07047	8.91193
293485	1201	Cln3	ceroid-lipofuscinosis, neuronal 3	GO:0000046: autophagic vacuole fusion, GO:0000046: autophagic vacuole fusion, GO:0000139: Golgi membrane, GO:0000139: Golgi membrane, GO:0001508: regulation of action potential, GO:0001508: regulation of action potential, GO:0001575: globoside metabolic process, GO:0001575: globoside metabolic process, GO:0003674: molecular_function, GO:0005575: cellular_component, GO:0005634: nucleus, GO:0005634…	04142: Lysosome	3	8.84704	8.67976	8.80432	8.82256	8.79032	8.70563	8.76867	8.74391	8.73824	9.01973	9.00062	8.89907
290635	93343	Fam125a	family with sequence similarity 125, member A	GO:0005634: nucleus, GO:0005815: microtubule organizing center, GO:0015031: protein transport, GO:0017124: SH3 domain binding, GO:0031902: late endosome membrane	04144: Endocytosis	3	8.17684	8.0513	8.124	8.16181	8.04492	8.13106	8.03745	8.12489	8.05457	8.41465	8.41583	8.23359
301010	65010	Slc26a6	solute carrier family 26, member 6	GO:0005887: integral to plasma membrane, GO:0005887: integral to plasma membrane, GO:0006821: chloride transport, GO:0008271: secondary active sulfate transmembrane transporter activity, GO:0015108: chloride transmembrane transporter activity, GO:0015108: chloride transmembrane transporter activity, GO:0015301: anion:anion antiporter activity, GO:0015301: anion:anion antiporter activity, GO:00154…		3	5.83653	5.6909	5.84608	5.89052	5.89598	5.82139	5.67833	5.84686	5.69658	6.13227	6.13191	6.10674
58947	3083	Hgfac	hepatocyte growth factor activator	GO:0004252: serine-type endopeptidase activity, GO:0005615: extracellular space, GO:0005737: cytoplasm, GO:0005791: rough endoplasmic reticulum, GO:0005791: rough endoplasmic reticulum, GO:0006508: proteolysis		3	7.2395	7.1391	7.32444	7.26014	7.21545	7.20182	7.12655	7.31129	7.13364	7.78322	7.66324	7.61827
288692	55884	Wsb2	WD repeat and SOCS box-containing 2	GO:0005622: intracellular, GO:0035556: intracellular signal transduction		3	10.2255	10.0768	10.1501	10.2213	10.087	10.1388	10.0701	10.0461	9.96893	10.2989	10.2825	10.2464
679693	9968	Med12	mediator complex subunit 12	GO:0001104: RNA polymerase II transcription cofactor activity, GO:0001104: RNA polymerase II transcription cofactor activity, GO:0001843: neural tube closure, GO:0003682: chromatin binding, GO:0003712: transcription cofactor activity, GO:0003713: transcription coactivator activity, GO:0004872: receptor activity, GO:0005634: nucleus, GO:0006367: transcription initiation from RNA polymerase II prom…		3	8.15698	8.09619	8.1692	8.19004	8.10409	8.12461	8.02788	8.02993	8.00136	8.21797	8.27879	8.25133
300444	57139	Rgl3	ral guanine nucleotide dissociation stimulator-like 3	GO:0005622: intracellular, GO:0007264: small GTPase mediated signal transduction, GO:0008321: Ral guanyl-nucleotide exchange factor activity, GO:0008321: Ral guanyl-nucleotide exchange factor activity, GO:0017016: Ras GTPase binding, GO:0017016: Ras GTPase binding, GO:0051056: regulation of small GTPase mediated signal transduction		3	7.10138	7.0707	7.09101	7.07971	7.07479	7.23342	7.14658	6.95916	7.04867	7.62129	7.34109	7.37353
298801	79745	Clip4	CAP-GLY domain containing linker protein family, member 4			3	6.13887	5.9432	6.10109	5.91645	6.04485	6.0583	6.14325	5.8101	5.89184	6.62743	6.39372	6.58515
311835	64794	Ddx31	DEAD (Asp-Glu-Ala-Asp) box polypeptide 31	GO:0003723: RNA binding, GO:0005524: ATP binding, GO:0008026: ATP-dependent helicase activity		3	7.57647	7.45575	7.57956	7.52586	7.65918	7.60321	7.46214	7.40824	7.60353	7.85852	7.73502	7.82151
361485	55780	RGD1309374	LOC361485			3	7.88896	7.82472	8.04497	7.91323	7.9704	8.00756	7.82574	7.8021	7.89465	8.19195	8.20475	8.17996
293344	23647	Arfip2	ADP-ribosylation factor interacting protein 2	GO:0001726: ruffle, GO:0001726: ruffle, GO:0005515: protein binding, GO:0005938: cell cortex, GO:0005938: cell cortex, GO:0019904: protein domain specific binding, GO:0030036: actin cytoskeleton organization, GO:0030036: actin cytoskeleton organization, GO:0030742: GTP-dependent protein binding, GO:0030742: GTP-dependent protein binding		3	9.03669	8.85598	9.11716	8.86193	9.05482	9.02849	8.91211	8.84914	8.95367	9.31312	9.25813	9.19921
309475	56889	Tm9sf3	transmembrane 9 superfamily member 3	GO:0016021: integral to membrane		3	10.3624	10.2371	10.3738	10.2812	10.1956	10.3167	10.2643	10.2112	10.2909	10.5981	10.4741	10.4302
360904		Idua	alpha-L-iduronidase			3	9.16723	9.10708	9.17361	9.02214	9.05718	9.08787	9.00889	8.95457	8.95378	9.39598	9.26832	9.26662
65261	4641	Myo1c	myosin IC	GO:0003774: motor activity, GO:0003779: actin binding, GO:0005516: calmodulin binding, GO:0005524: ATP binding, GO:0005634: nucleus, GO:0005737: cytoplasm, GO:0005737: cytoplasm, GO:0005902: microvillus, GO:0005903: brush border, GO:0006810: transport, GO:0008022: protein C-terminus binding, GO:0009925: basal plasma membrane, GO:0015031: protein transport, GO:0016328: lateral plasma membrane, GO:…		3	7.87296	7.74755	7.95709	7.62567	7.62981	7.93438	7.53171	7.51745	7.61009	8.22691	7.98185	8.11887
116598	9601	Pdia4	protein disulfide isomerase family A, member 4	GO:0003756: protein disulfide isomerase activity, GO:0003756: protein disulfide isomerase activity, GO:0005515: protein binding, GO:0005783: endoplasmic reticulum, GO:0005788: endoplasmic reticulum lumen, GO:0006662: glycerol ether metabolic process, GO:0009055: electron carrier activity, GO:0015035: protein disulfide oxidoreductase activity, GO:0042470: melanosome, GO:0045454: cell redox homeost…	04141: Protein processing in endoplasmic reticulum	3	10.0851	10.119	10.2195	9.9956	9.97984	10.1021	9.98526	9.94036	10.0545	10.4133	10.3029	10.2806
500587	93611	Fbxo44	F-box protein 44	GO:0019005: SCF ubiquitin ligase complex, GO:0019005: SCF ubiquitin ligase complex, GO:0030163: protein catabolic process		3	7.75752	7.942	7.82903	7.72502	7.81365	7.8847	7.73879	7.7739	7.8069	8.00276	8.04798	8.17209
299858	4035	Lrp1	low density lipoprotein receptor-related protein 1	GO:0002020: protease binding, GO:0005509: calcium ion binding, GO:0005515: protein binding, GO:0005768: endosome, GO:0005887: integral to plasma membrane, GO:0006898: receptor-mediated endocytosis, GO:0006898: receptor-mediated endocytosis, GO:0007205: protein kinase C-activating G-protein coupled receptor signaling pathway, GO:0007568: aging, GO:0008203: cholesterol metabolic process, GO:0008283…	05010: Alzheimer's disease, 05144: Malaria	3	6.61003	6.71933	6.6953	6.56816	6.57974	6.71864	6.58193	6.66526	6.66369	6.81891	6.86024	6.8486
303343	116236	Abhd15	abhydrolase domain containing 15			3	7.1539	7.41046	7.48008	7.33172	7.15062	7.69137	7.02608	7.30989	7.52417	8.071	8.01236	8.33824
690442	89894	Tmem116	transmembrane protein 116	GO:0003674: molecular_function, GO:0005575: cellular_component, GO:0008150: biological_process		3	5.67474	5.94753	6.22291	5.49758	5.90343	5.8096	5.60294	5.98204	6.0816	6.76285	6.91758	6.86326
29422	1145	Chrne	cholinergic receptor, nicotinic, epsilon (muscle)	GO:0004872: receptor activity, GO:0004889: acetylcholine-activated cation-selective channel activity, GO:0004889: acetylcholine-activated cation-selective channel activity, GO:0005886: plasma membrane, GO:0016021: integral to membrane, GO:0030054: cell junction, GO:0042391: regulation of membrane potential, GO:0045211: postsynaptic membrane, GO:0045211: postsynaptic membrane	04080: Neuroactive ligand-receptor interaction	3	6.26428	6.85632	6.96374	6.16091	6.5568	6.67408	6.20593	6.56176	6.67927	7.66439	7.33909	7.60361
114711	10020	Gne	glucosamine (UDP-N-acetyl)-2-epimerase/N-acetylmannosamine kinase	GO:0005524: ATP binding, GO:0005829: cytosol, GO:0006045: N-acetylglucosamine biosynthetic process, GO:0006047: UDP-N-acetylglucosamine metabolic process, GO:0008761: UDP-N-acetylglucosamine 2-epimerase activity, GO:0008761: UDP-N-acetylglucosamine 2-epimerase activity, GO:0009103: lipopolysaccharide biosynthetic process, GO:0009384: N-acylmannosamine kinase activity, GO:0016773: phosphotransfera…	00520: Amino sugar and nucleotide sugar metabolism, 01100: Metabolic pathways	3	7.44634	7.46768	7.5488	7.40732	7.41341	7.44938	7.3816	7.47846	7.35553	7.64926	7.56845	7.6997
363676	124626	Zpbp2	zona pellucida binding protein 2	GO:0001669: acrosomal vesicle, GO:0001669: acrosomal vesicle, GO:0001675: acrosome assembly, GO:0001675: acrosome assembly, GO:0005576: extracellular region, GO:0007339: binding of sperm to zona pellucida		3	5.16483	5.51938	5.41713	5.2695	5.56556	5.45404	5.22667	5.29115	5.39795	6.00361	5.71158	5.81924
266758	90701	Sec11c	SEC11 homolog C (S. cerevisiae)	GO:0005789: endoplasmic reticulum membrane, GO:0006465: signal peptide processing, GO:0006508: proteolysis, GO:0008236: serine-type peptidase activity, GO:0016021: integral to membrane	03060: Protein export	3	9.79409	10.0302	9.99579	9.86599	9.97776	9.90246	9.70351	9.84643	9.86743	10.3248	10.228	10.1823
363474	79135	Apoo	apolipoprotein O			3	7.73844	7.89051	7.93445	7.78524	7.95675	7.74441	7.69977	7.72917	7.78541	8.1094	7.99128	8.2061
499677	128077	Lix1l	Lix1 homolog (mouse)-like	GO:0003674: molecular_function, GO:0005575: cellular_component, GO:0008150: biological_process		3	7.17234	7.25633	7.20573	7.18546	7.27672	7.3269	7.21931	7.05813	7.26195	7.53792	7.40557	7.47547
680434	165545	Dqx1	DEAQ box RNA-dependent ATPase 1	GO:0003676: nucleic acid binding, GO:0004386: helicase activity, GO:0005524: ATP binding		3	6.43433	6.69542	6.62441	6.73589	6.74258	6.8019	6.64349	6.49225	6.61963	7.20395	6.84279	7.1348
679944	84266	Alkbh7	alkB, alkylation repair homolog 7 (E. coli)	GO:0005739: mitochondrion		3	5.71701	5.88243	5.80841	5.90011	5.96516	5.81209	5.71297	5.70332	5.69668	5.92937	5.99634	6.10883
170908	10420	Tesk2	testis-specific kinase 2	GO:0004674: protein serine/threonine kinase activity, GO:0004712: protein serine/threonine/tyrosine kinase activity, GO:0004713: protein tyrosine kinase activity, GO:0005524: ATP binding, GO:0005622: intracellular, GO:0005634: nucleus, GO:0005634: nucleus, GO:0005737: cytoplasm, GO:0006468: protein phosphorylation, GO:0006915: apoptotic process, GO:0007283: spermatogenesis, GO:0030036: actin cyto…		3	6.34973	6.33463	6.38275	6.35533	6.50511	6.34276	6.09623	6.16772	6.18761	6.44913	6.5053	6.5459
297971	57150	RGD1305158	similar to RIKEN cDNA 1810030N24			3	6.41997	6.54952	6.40145	6.54747	6.54997	6.49211	6.23995	6.44645	6.39052	6.76437	6.5859	6.6576
56816	5071	Park2	parkinson protein 2, E3 ubiquitin protein ligase	GO:0000139: Golgi membrane, GO:0000209: protein polyubiquitination, GO:0000422: mitochondrion degradation, GO:0001933: negative regulation of protein phosphorylation, GO:0001963: synaptic transmission, dopaminergic, GO:0001964: startle response, GO:0004842: ubiquitin-protein ligase activity, GO:0004842: ubiquitin-protein ligase activity, GO:0004842: ubiquitin-protein ligase activity, GO:0005515: …	04120: Ubiquitin mediated proteolysis, 04141: Protein processing in endoplasmic reticulum, 05012: Parkinson's disease	3	7.5542	7.79462	7.52397	7.6893	7.86948	7.78872	7.27624	7.48276	7.41931	7.91145	7.82062	7.99622
24384	2638	Gc	group specific component	GO:0003779: actin binding, GO:0003779: actin binding, GO:0005499: vitamin D binding, GO:0005499: vitamin D binding, GO:0005499: vitamin D binding, GO:0005515: protein binding, GO:0005615: extracellular space, GO:0005615: extracellular space, GO:0005829: cytosol, GO:0007565: female pregnancy, GO:0007595: lactation, GO:0030424: axon, GO:0031667: response to nutrient levels, GO:0032355: response to …		3	11.901	11.9376	11.9963	11.9609	12.0304	12.0381	11.7631	11.7695	11.9134	12.1479	12.0396	12.1202
64322	1611	Dap	death-associated protein	GO:0006914: autophagy, GO:0006915: apoptotic process, GO:0006919: activation of cysteine-type endopeptidase activity involved in apoptotic process, GO:0006919: activation of cysteine-type endopeptidase activity involved in apoptotic process, GO:0008624: induction of apoptosis by extracellular signals, GO:0008624: induction of apoptosis by extracellular signals, GO:0010507: negative regulation of …		3	10.3175	10.3982	10.3843	10.4121	10.4744	10.5047	9.96251	10.1183	10.2777	10.5227	10.5314	10.6055
498366	92689	Fam114a1	family with sequence similarity 114, member A1			3	8.14123	8.79181	8.51169	8.24197	8.19673	8.15227	7.89072	7.99104	8.20224	8.67333	8.8612	9.00638
500413	286144	LOC500413	hypothetical protein LOC500413	GO:0005789: endoplasmic reticulum membrane, GO:0016021: integral to membrane		3	7.02366	7.37771	7.284	7.17366	7.15435	7.1194	7.04712	7.10364	7.14673	7.48348	7.52838	7.44503
686506	90624	LOC686506	hypothetical protein LOC686506	GO:0005739: mitochondrion		3	7.88412	7.94747	8.06809	7.77208	8.04208	8.00191	7.47506	7.76128	7.95	8.34119	8.67518	8.40874
353307	55315	Slc29a3	solute carrier family 29 (nucleoside transporters), member 3	GO:0005337: nucleoside transmembrane transporter activity, GO:0005337: nucleoside transmembrane transporter activity, GO:0005765: lysosomal membrane, GO:0015858: nucleoside transport, GO:0016021: integral to membrane, GO:0031902: late endosome membrane		3	7.16599	7.22722	7.2236	7.1691	7.29343	7.26978	6.96336	7.20049	7.18061	7.40966	7.52313	7.43937
298068	10952	Sec61b	Sec61 beta subunit	GO:0000060: protein import into nucleus, translocation, GO:0000060: protein import into nucleus, translocation, GO:0003674: molecular_function, GO:0005575: cellular_component, GO:0008150: biological_process, GO:0030433: ER-associated protein catabolic process, GO:0030433: ER-associated protein catabolic process, GO:0030970: retrograde protein transport, ER to cytosol, GO:0030970: retrograde prote…	03060: Protein export, 04141: Protein processing in endoplasmic reticulum, 04145: Phagosome	3	10.968	11.0418	10.8289	10.8864	10.9793	10.9566	10.6445	10.8587	10.8982	11.1799	11.1984	11.1137
24590	4311	Mme	membrane metallo-endopeptidase	GO:0001822: kidney development, GO:0001822: kidney development, GO:0004175: endopeptidase activity, GO:0004222: metalloendopeptidase activity, GO:0004222: metalloendopeptidase activity, GO:0005737: cytoplasm, GO:0005737: cytoplasm, GO:0005886: plasma membrane, GO:0005886: plasma membrane, GO:0005903: brush border, GO:0005903: brush border, GO:0006508: proteolysis, GO:0006508: proteolysis, GO:0006…	04614: Renin-angiotensin system, 04640: Hematopoietic cell lineage, 04974: Protein digestion and absorption, 05010: Alzheimer's disease	3	6.21996	6.32064	5.84048	6.03677	6.03872	5.85648	4.9529	5.51406	5.15702	6.61619	6.50912	6.31319
300857	55754	Tmem30a	transmembrane protein 30A	GO:0005783: endoplasmic reticulum, GO:0005783: endoplasmic reticulum, GO:0016021: integral to membrane, GO:0033365: protein localization to organelle, GO:0036010: protein localization to endosome, GO:0070863: positive regulation of protein exit from endoplasmic reticulum, GO:0070863: positive regulation of protein exit from endoplasmic reticulum		3	9.66428	9.7135	9.68174	9.65445	9.60773	9.51619	9.45468	9.5617	9.52585	9.83634	9.7683	9.69665
25673	308	Anxa5	annexin A5	GO:0005509: calcium ion binding, GO:0005515: protein binding, GO:0005544: calcium-dependent phospholipid binding, GO:0005544: calcium-dependent phospholipid binding, GO:0005544: calcium-dependent phospholipid binding, GO:0005544: calcium-dependent phospholipid binding, GO:0005622: intracellular, GO:0005622: intracellular, GO:0005737: cytoplasm, GO:0005886: plasma membrane, GO:0007596: blood coagu…		3	9.43127	9.5455	9.45106	9.2372	9.26899	9.15572	8.84235	9.12775	9.09282	9.55192	9.4748	9.59989
362671	339448	RGD1304567	similar to RIKEN cDNA A430005L14	GO:0005634: nucleus		3	7.67888	7.76479	7.57159	7.66998	7.70121	7.64109	7.2919	7.57231	7.44225	7.81155	7.91985	8.01076
313496	203260	Ccdc107	coiled-coil domain containing 107			3	10.2331	10.3836	10.2727	10.2052	10.258	10.2968	9.96447	10.1467	10.0741	10.3163	10.3252	10.4389
304863	54953	RGD1307830	similar to cDNA sequence BC003331	GO:0008270: zinc ion binding, GO:0016491: oxidoreductase activity		3	8.89077	9.06456	9.15463	8.94437	9.05213	9.04732	8.66506	8.82245	8.97847	9.31711	9.27922	9.28734
29131	9607	Cartpt	CART prepropeptide	GO:0000186: activation of MAPKK activity, GO:0000186: activation of MAPKK activity, GO:0001678: cellular glucose homeostasis, GO:0001678: cellular glucose homeostasis, GO:0001696: gastric acid secretion, GO:0005515: protein binding, GO:0005615: extracellular space, GO:0005615: extracellular space, GO:0005615: extracellular space, GO:0007186: G-protein coupled receptor signaling pathway, GO:000718…		3	6.16505	6.48899	6.87153	6.34947	6.31717	6.79582	5.50772	5.99963	6.02905	7.18886	7.04576	7.33898
300211	51303	Fkbp11	FK506 binding protein 11			3	9.40709	9.72858	9.76193	9.29729	9.59711	9.57418	9.08027	9.40024	9.37253	10.0362	9.96096	9.91932
364154	201895	RGD1311122	similar to RIKEN cDNA 1110003E01	GO:0016021: integral to membrane		3	8.6839	8.81749	8.96702	8.67039	8.82813	8.79238	8.56434	8.7013	8.66877	9.00166	9.03984	9.05663
64701	6185	Rpn2	ribophorin II	GO:0000421: autophagic vacuole membrane, GO:0004579: dolichyl-diphosphooligosaccharide-protein glycotransferase activity, GO:0005634: nucleus, GO:0005783: endoplasmic reticulum, GO:0006487: protein N-linked glycosylation, GO:0007568: aging, GO:0008250: oligosaccharyltransferase complex, GO:0016021: integral to membrane, GO:0018279: protein N-linked glycosylation via asparagine, GO:0042493: respon…	00510: N-Glycan biosynthesis, 01100: Metabolic pathways, 04141: Protein processing in endoplasmic reticulum	3	11.3675	11.3711	11.4235	11.29	11.3291	11.3776	11.1856	11.2871	11.3036	11.4436	11.4209	11.4511
25462	3336	Hspe1	heat shock protein 1 (chaperonin 10)	GO:0005524: ATP binding, GO:0005739: mitochondrion, GO:0005739: mitochondrion, GO:0005759: mitochondrial matrix, GO:0006457: protein folding, GO:0006950: response to stress, GO:0051087: chaperone binding, GO:0051087: chaperone binding		3	8.17207	8.35437	8.31681	7.92297	8.09524	7.88398	7.83844	8.06427	7.92607	8.13676	8.30951	8.29541
685814	10330	Cnpy2	canopy 2 homolog (zebrafish)	GO:0010629: negative regulation of gene expression, GO:0010988: regulation of low-density lipoprotein particle clearance, GO:0045716: positive regulation of low-density lipoprotein particle receptor biosynthetic process		3	9.33463	9.5203	9.56075	9.31977	9.37952	9.28525	9.31647	9.42352	9.30342	9.62673	9.63976	9.56324
291978	54920	Dus2l	dihydrouridine synthase 2-like, SMM1 homolog (S. cerevisiae)	GO:0003725: double-stranded RNA binding, GO:0005737: cytoplasm, GO:0005739: mitochondrion, GO:0005739: mitochondrion, GO:0008033: tRNA processing, GO:0017150: tRNA dihydrouridine synthase activity, GO:0050660: flavin adenine dinucleotide binding		3	7.93265	8.03928	8.14052	7.84389	8.01633	7.88071	7.93263	7.9687	7.89199	8.2108	8.17262	8.21569
29640		Dpm2	dolichyl-phosphate mannosyltransferase polypeptide 2, regulatory subunit	GO:0000506: glycosylphosphatidylinositol-N-acetylglucosaminyltransferase (GPI-GnT) complex, GO:0004582: dolichyl-phosphate beta-D-mannosyltransferase activity, GO:0004582: dolichyl-phosphate beta-D-mannosyltransferase activity, GO:0005783: endoplasmic reticulum, GO:0006506: GPI anchor biosynthetic process, GO:0006506: GPI anchor biosynthetic process, GO:0006506: GPI anchor biosynthetic process, G…	00510: N-Glycan biosynthesis, 00563: Glycosylphosphatidylinositol(GPI)-anchor biosynthesis, 01100: Metabolic pathways	3	8.2103	8.25097	8.30341	8.06906	8.18447	8.01738	8.12349	8.25566	8.14829	8.34809	8.42966	8.33341
309570	116843	RGD1306962	similar to dJ55C23.6 gene product	GO:0016021: integral to membrane, GO:0055085: transmembrane transport		3	7.10432	7.13804	7.27888	6.90509	6.99652	6.85684	7.01533	7.1213	6.94049	7.34585	7.21838	7.16397
362090	138311	Fam69b	family with sequence similarity 69, member B	GO:0005789: endoplasmic reticulum membrane, GO:0016021: integral to membrane		3	8.84121	8.66671	8.79659	8.59003	8.51121	8.67588	8.68946	8.60349	8.65981	8.88377	8.89868	8.7879
363024	57153	Slc44a2	solute carrier family 44, member 2	GO:0004871: signal transducer activity, GO:0004871: signal transducer activity, GO:0006810: transport, GO:0007165: signal transduction, GO:0016021: integral to membrane, GO:0043123: positive regulation of I-kappaB kinase/NF-kappaB cascade, GO:0043123: positive regulation of I-kappaB kinase/NF-kappaB cascade		3	7.2366	7.0885	7.24099	6.84944	6.93649	7.03756	7.09101	6.94352	7.05316	7.25631	7.21146	7.19225
316033	2720	Glb1	galactosidase, beta 1	GO:0004565: beta-galactosidase activity, GO:0004565: beta-galactosidase activity, GO:0004565: beta-galactosidase activity, GO:0005764: lysosome, GO:0016936: galactoside binding, GO:0019388: galactose catabolic process, GO:0043169: cation binding	00052: Galactose metabolism, 00511: Other glycan degradation, 00531: Glycosaminoglycan degradation, 00600: Sphingolipid metabolism, 00604: Glycosphingolipid biosynthesis - ganglio series, 01100: Metabolic pathways, 04142: Lysosome	3	9.04688	9.07197	9.15518	8.9543	8.82079	8.88365	8.89486	8.95586	8.92775	9.1881	9.0157	9.17847
367196	27034	RGD1564209	similar to Acyl-CoA dehydrogenase family member 8, mitochondrial precursor (ACAD-8)	GO:0003995: acyl-CoA dehydrogenase activity, GO:0005739: mitochondrion		3	7.63637	7.58529	7.67148	7.6121	7.45872	7.55591	7.66219	7.48123	7.42603	7.88876	7.80856	7.75932
361071	8803	Sucla2	succinate-CoA ligase, ADP-forming, beta subunit	GO:0004775: succinate-CoA ligase (ADP-forming) activity, GO:0005524: ATP binding, GO:0005739: mitochondrion, GO:0005739: mitochondrion, GO:0006099: tricarboxylic acid cycle, GO:0006104: succinyl-CoA metabolic process, GO:0006105: succinate metabolic process, GO:0046872: metal ion binding	00020: Citrate cycle (TCA cycle), 00640: Propanoate metabolism, 01100: Metabolic pathways	3	7.99475	7.8879	7.87513	7.83041	7.73545	7.81182	7.87796	7.77798	7.76941	8.08542	7.9678	8.04572
308776	5151	Pde8a	phosphodiesterase 8A	GO:0000156: two-component response regulator activity, GO:0003674: molecular_function, GO:0004115: 3',5'-cyclic-AMP phosphodiesterase activity, GO:0004115: 3',5'-cyclic-AMP phosphodiesterase activity, GO:0005575: cellular_component, GO:0005622: intracellular, GO:0006355: regulation of transcription, DNA-dependent, GO:0008150: biological_process, GO:0046872: metal ion binding	00230: Purine metabolism	3	7.78433	7.79638	7.81759	7.70854	7.56021	7.74929	7.66571	7.69688	7.61603	8.00363	8.06893	7.86909
116501	9351	Slc9a3r2	solute carrier family 9 (sodium/hydrogen exchanger), member 3 regulator 2	GO:0005102: receptor binding, GO:0005515: protein binding, GO:0005634: nucleus, GO:0005634: nucleus, GO:0005737: cytoplasm, GO:0005737: cytoplasm, GO:0005886: plasma membrane, GO:0008013: beta-catenin binding, GO:0008022: protein C-terminus binding, GO:0012505: endomembrane system, GO:0014067: negative regulation of phosphatidylinositol 3-kinase cascade, GO:0014067: negative regulation of phospha…	04960: Aldosterone-regulated sodium reabsorption	3	5.88666	5.89362	6.12412	5.88046	5.74813	5.8265	5.73557	5.78163	5.71324	6.2188	6.16043	6.04378
79425	1188	Clcnka	chloride channel, voltage-sensitive Ka	GO:0001822: kidney development, GO:0005244: voltage-gated ion channel activity, GO:0005247: voltage-gated chloride channel activity, GO:0005254: chloride channel activity, GO:0005783: endoplasmic reticulum, GO:0005887: integral to plasma membrane, GO:0006821: chloride transport, GO:0007589: body fluid secretion, GO:0009268: response to pH, GO:0009414: response to water deprivation, GO:0016323: ba…		3	6.28459	6.42712	6.68581	5.99206	6.09339	6.39094	6.18545	6.29188	6.25887	6.79547	6.96287	6.60386
245963		Egfl7	EGF-like-domain, multiple 7	GO:0001525: angiogenesis, GO:0001568: blood vessel development, GO:0001570: vasculogenesis, GO:0005509: calcium ion binding, GO:0005576: extracellular region, GO:0005576: extracellular region, GO:0005615: extracellular space, GO:0005615: extracellular space, GO:0030336: negative regulation of cell migration, GO:0030336: negative regulation of cell migration		3	5.69963	5.59134	5.59734	5.57369	5.25069	5.59166	5.26903	5.46325	5.72706	6.15698	6.08342	5.91988
25050	814	Camk4	calcium/calmodulin-dependent protein kinase IV	GO:0004683: calmodulin-dependent protein kinase activity, GO:0005516: calmodulin binding, GO:0005524: ATP binding, GO:0005634: nucleus, GO:0005654: nucleoplasm, GO:0005737: cytoplasm, GO:0005829: cytosol, GO:0006468: protein phosphorylation, GO:0006468: protein phosphorylation, GO:0006913: nucleocytoplasmic transport, GO:0006913: nucleocytoplasmic transport, GO:0006954: inflammatory response, GO:…	04020: Calcium signaling pathway, 04380: Osteoclast differentiation, 04720: Long-term potentiation, 04722: Neurotrophin signaling pathway	3	8.05207	7.88683	7.7785	7.73243	7.65086	7.65932	7.62947	7.79551	7.8365	8.46111	8.42263	8.01656
25246	682	Bsg	basigin	GO:0002080: acrosomal membrane, GO:0002080: acrosomal membrane, GO:0005515: protein binding, GO:0005537: mannose binding, GO:0005739: mitochondrion, GO:0007566: embryo implantation, GO:0015129: lactate transmembrane transporter activity, GO:0016021: integral to membrane, GO:0042383: sarcolemma, GO:0042470: melanosome, GO:0042475: odontogenesis of dentin-containing tooth, GO:0043434: response to p…		3	10.8734	10.7962	10.865	10.8755	10.8141	10.9138	10.6983	10.8444	10.7489	11.0605	11.0217	10.9392
362415		Ttll3	tubulin tyrosine ligase-like family, member 3			3	5.99093	5.83197	5.94154	5.90388	5.89147	6.16237	5.58212	5.86509	5.91981	6.46661	6.48283	6.30146
362287	63910	Slc17a9	solute carrier family 17, member 9			3	8.37526	8.33427	8.47982	8.51241	8.41754	8.80548	7.80355	8.01304	8.39269	9.45489	9.14776	9.09372
100360908		LOC100360908	Pde4c protein-like			3	8.30131	8.20076	8.37372	8.3578	8.28237	8.60135	7.91424	8.00562	8.11182	8.87264	8.62728	8.64185
291673	64374	Sil1	SIL1 homolog, endoplasmic reticulum chaperone (S. cerevisiae)	GO:0005788: endoplasmic reticulum lumen, GO:0015031: protein transport	04141: Protein processing in endoplasmic reticulum	3	7.61948	7.65957	7.73606	7.70612	7.50824	7.76663	7.27195	7.52932	7.37932	7.93757	7.82141	7.88055
24375	2517	Fuca1	fucosidase, alpha-L- 1, tissue	GO:0004560: alpha-L-fucosidase activity, GO:0005764: lysosome, GO:0006004: fucose metabolic process, GO:0008150: biological_process, GO:0015928: fucosidase activity, GO:0016139: glycoside catabolic process, GO:0030246: carbohydrate binding, GO:0043169: cation binding	00511: Other glycan degradation, 04142: Lysosome	3	9.28427	9.36315	9.3165	9.26261	9.26085	9.34851	9.00136	9.20877	9.0743	9.48379	9.47666	9.49677
680945	23753	Sdf2l1	stromal cell-derived factor 2-like 1	GO:0016020: membrane		3	6.7881	6.88891	6.92073	6.96228	6.92204	6.94502	6.36681	6.58847	6.53501	7.65362	7.29094	7.23398
79125	309	Anxa6	annexin A6	GO:0005509: calcium ion binding, GO:0005544: calcium-dependent phospholipid binding, GO:0005544: calcium-dependent phospholipid binding, GO:0005544: calcium-dependent phospholipid binding, GO:0005544: calcium-dependent phospholipid binding, GO:0005737: cytoplasm, GO:0006816: calcium ion transport, GO:0006816: calcium ion transport, GO:0006937: regulation of muscle contraction, GO:0006937: regulat…		3	6.54482	6.62494	6.43811	6.43648	6.53924	6.56531	5.80105	6.34678	6.09621	7.3804	7.18377	7.01382
316573	92737	Dner	delta/notch-like EGF repeat containing	GO:0005112: Notch binding, GO:0005769: early endosome, GO:0005886: plasma membrane, GO:0007220: Notch receptor processing, GO:0007417: central nervous system development, GO:0010001: glial cell differentiation, GO:0030425: dendrite, GO:0043025: neuronal cell body, GO:0048741: skeletal muscle fiber development		3	6.38577	6.52934	6.5355	6.35309	6.5196	6.49727	5.89671	6.27383	6.23728	6.90219	6.81439	6.72548
246757	339451	Klhl17	kelch-like 17 (Drosophila)	GO:0005515: protein binding, GO:0005886: plasma membrane, GO:0007420: brain development, GO:0014069: postsynaptic density, GO:0015629: actin cytoskeleton, GO:0016567: protein ubiquitination, GO:0030036: actin cytoskeleton organization, GO:0030054: cell junction, GO:0031208: POZ domain binding, GO:0032839: dendrite cytoplasm, GO:0032947: protein complex scaffold, GO:0043025: neuronal cell body, GO…		3	6.19998	6.06385	6.15173	6.02426	6.05478	6.15376	5.88453	5.96007	6.01371	6.23649	6.28014	6.13911
171293	1509	Ctsd	cathepsin D	GO:0000045: autophagic vacuole assembly, GO:0004175: endopeptidase activity, GO:0004175: endopeptidase activity, GO:0004190: aspartic-type endopeptidase activity, GO:0004190: aspartic-type endopeptidase activity, GO:0005615: extracellular space, GO:0005739: mitochondrion, GO:0005764: lysosome, GO:0005764: lysosome, GO:0006508: proteolysis, GO:0006508: proteolysis, GO:0006914: autophagy, GO:000823…	04142: Lysosome	3	10.8767	10.7482	10.8899	10.7901	10.7517	10.8627	10.4889	10.6615	10.706	11.0314	10.9986	10.9544
25559	6833	Abcc8	ATP-binding cassette, subfamily C (CFTR/MRP), member 8	GO:0005267: potassium channel activity, GO:0005524: ATP binding, GO:0005886: plasma membrane, GO:0008076: voltage-gated potassium channel complex, GO:0008281: sulfonylurea receptor activity, GO:0008282: ATP-sensitive potassium channel complex, GO:0009268: response to pH, GO:0010043: response to zinc ion, GO:0019905: syntaxin binding, GO:0030672: synaptic vesicle membrane, GO:0032496: response to …	02010: ABC transporters, 04930: Type II diabetes mellitus	4	10.819	10.632	10.663	10.8595	10.7271	10.7687	10.5175	10.5926	10.5426	10.813	10.7341	10.793
81742	5137	Pde1c	phosphodiesterase 1C	GO:0004115: 3',5'-cyclic-AMP phosphodiesterase activity, GO:0004117: calmodulin-dependent cyclic-nucleotide phosphodiesterase activity, GO:0005516: calmodulin binding, GO:0005929: cilium, GO:0006198: cAMP catabolic process, GO:0007165: signal transduction, GO:0007608: sensory perception of smell, GO:0007608: sensory perception of smell, GO:0030552: cAMP binding, GO:0043025: neuronal cell body, GO…	00230: Purine metabolism, 04020: Calcium signaling pathway, 04740: Olfactory transduction	4	7.94376	7.7331	7.72879	8.06963	7.95449	7.87878	7.5337	7.52881	7.57125	7.89831	7.91265	7.67859
282844	117584	Rffl	ring finger and FYVE-like domain containing 1	GO:0003674: molecular_function, GO:0005575: cellular_component, GO:0006886: intracellular protein transport, GO:0006886: intracellular protein transport, GO:0006915: apoptotic process, GO:0008150: biological_process, GO:0008270: zinc ion binding, GO:0016020: membrane, GO:0016023: cytoplasmic membrane-bounded vesicle, GO:0016023: cytoplasmic membrane-bounded vesicle, GO:0016567: protein ubiquitina…		4	7.541	7.30867	7.24985	7.41431	7.24621	7.38778	7.05706	6.93773	7.09885	7.57099	7.4461	7.34113
308906	85363	Trim5	tripartite motif-containing 5	GO:0000932: cytoplasmic mRNA processing body, GO:0005622: intracellular, GO:0005737: cytoplasm, GO:0008270: zinc ion binding, GO:0042802: identical protein binding, GO:0042803: protein homodimerization activity, GO:0042803: protein homodimerization activity, GO:0070206: protein trimerization, GO:0070206: protein trimerization		4	9.01227	9.00076	9.03869	9.24377	9.16	9.12558	8.982	8.87147	8.95206	9.23871	9.10926	9.19696
306238		RGD1560873	similar to RIKEN cDNA E230015L20 gene			4	6.91175	7.02078	7.00997	7.22658	7.21644	7.11924	6.85148	6.79387	6.77088	7.24157	7.10764	7.17295
307098	10276	Net1	neuroepithelial cell transforming 1	GO:0005089: Rho guanyl-nucleotide exchange factor activity, GO:0005543: phospholipid binding, GO:0005622: intracellular, GO:0032321: positive regulation of Rho GTPase activity, GO:0035023: regulation of Rho protein signal transduction, GO:0035556: intracellular signal transduction, GO:0043065: positive regulation of apoptotic process, GO:0070301: cellular response to hydrogen peroxide, GO:0071479…		4	8.82459	8.82174	8.81981	9.24842	8.95374	9.03325	8.59846	8.69166	8.66867	9.06933	8.83393	9.10141
290553	389125	Mustn1	musculoskeletal, embryonic nuclear protein 1	GO:0005634: nucleus, GO:0005654: nucleoplasm, GO:0030326: embryonic limb morphogenesis, GO:0042060: wound healing, GO:0042246: tissue regeneration		4	7.20873	7.25699	7.2024	7.79301	7.51639	7.7933	6.97101	7.11435	6.9648	7.62872	7.22318	7.36512
361796	7920	Abhd16a	abhydrolase domain containing 16A	GO:0016021: integral to membrane, GO:0016787: hydrolase activity		4	8.23907	8.12894	8.16685	8.45536	8.36243	8.41869	8.0947	8.12615	8.0745	8.39001	8.32483	8.14755
288533	6878	Taf6	TAF6 RNA polymerase II, TATA box binding protein (TBP)-associated factor	GO:0003674: molecular_function, GO:0003677: DNA binding, GO:0003677: DNA binding, GO:0003700: sequence-specific DNA binding transcription factor activity, GO:0003700: sequence-specific DNA binding transcription factor activity, GO:0005575: cellular_component, GO:0005634: nucleus, GO:0005669: transcription factor TFIID complex, GO:0005669: transcription factor TFIID complex, GO:0005737: cytoplasm,…	03022: Basal transcription factors	4	10.1425	10.0757	10.1411	10.2853	10.2356	10.2095	10.1332	10.0419	10.0155	10.2611	10.2187	10.1614
315166	91689	RGD1311310	similar to hypothetical protein supported by AL449243	GO:0005739: mitochondrion		4	9.35716	9.456	9.42136	9.5616	9.55158	9.48482	9.34835	9.42824	9.27398	9.59052	9.56451	9.47458
315191	2192	Fbln1	fibulin 1	GO:0003674: molecular_function, GO:0005509: calcium ion binding, GO:0005575: cellular_component, GO:0005604: basement membrane, GO:0005604: basement membrane, GO:0005615: extracellular space, GO:0005615: extracellular space, GO:0007566: embryo implantation, GO:0016504: peptidase activator activity, GO:0016504: peptidase activator activity, GO:0030198: extracellular matrix organization, GO:0030198…		4	7.46586	7.37277	7.42617	7.63232	7.66417	7.52351	7.13125	7.29616	6.99621	7.7733	7.60212	7.5268
288239	53820	Dscr6	Down syndrome critical region homolog 6 (human)	GO:0000122: negative regulation of transcription from RNA polymerase II promoter, GO:0007507: heart development, GO:0060037: pharyngeal system development		4	7.29842	7.44406	7.22612	7.73097	7.74935	7.40709	6.89847	7.06264	7.10439	7.35569	7.26986	7.27543
297029	373156	Gstk1	glutathione S-transferase kappa 1	GO:0004364: glutathione transferase activity, GO:0004364: glutathione transferase activity, GO:0004602: glutathione peroxidase activity, GO:0004602: glutathione peroxidase activity, GO:0005102: receptor binding, GO:0005622: intracellular, GO:0005739: mitochondrion, GO:0005743: mitochondrial inner membrane, GO:0005743: mitochondrial inner membrane, GO:0005759: mitochondrial matrix, GO:0005759: mit…	00480: Glutathione metabolism, 00980: Metabolism of xenobiotics by cytochrome P450, 00982: Drug metabolism - cytochrome P450, 04146: Peroxisome	4	7.98708	8.05401	7.57359	8.45153	8.59336	8.18901	7.29731	7.55351	7.35777	7.84462	8.10331	7.62757
192245	126393	Hspb6	heat shock protein, alpha-crystallin-related, B6	GO:0005212: structural constituent of eye lens, GO:0005634: nucleus, GO:0005634: nucleus, GO:0005737: cytoplasm, GO:0005737: cytoplasm, GO:0006937: regulation of muscle contraction, GO:0006950: response to stress, GO:0042803: protein homodimerization activity		4	8.88349	8.96096	8.74726	9.29995	9.2924	9.06209	8.67167	8.74852	8.75182	9.10963	9.12942	8.97367
50864	50863	Ntm	neurotrimin	GO:0005615: extracellular space, GO:0005886: plasma membrane, GO:0007155: cell adhesion, GO:0009986: cell surface, GO:0010977: negative regulation of neuron projection development, GO:0021549: cerebellum development, GO:0030424: axon, GO:0031225: anchored to membrane, GO:0032355: response to estradiol stimulus, GO:0048471: perinuclear region of cytoplasm, GO:0060076: excitatory synapse, GO:007049…		4	5.4832	5.69067	5.46938	5.75967	5.89366	5.53468	5.05536	5.1473	5.18428	5.57814	5.85267	5.66261
171575	1777	Dnase2a	deoxyribonuclease II alpha	GO:0004520: endodeoxyribonuclease activity, GO:0004531: deoxyribonuclease II activity, GO:0005764: lysosome, GO:0006308: DNA catabolic process, GO:0006915: apoptotic process, GO:0030218: erythrocyte differentiation	04142: Lysosome	4	6.22593	6.22257	6.17526	6.43057	6.30543	6.18803	5.69219	6.00892	5.75483	6.1698	6.34641	6.24491
296466	54994	Bwk1	Bwk1 leukemia-related gene			4	8.62588	8.61853	8.61996	8.66294	8.64766	8.65467	8.45194	8.49004	8.40832	8.6422	8.68737	8.65642
309280	55558	Plxna3	plexin A3	GO:0005622: intracellular, GO:0005886: plasma membrane, GO:0007411: axon guidance, GO:0007411: axon guidance, GO:0016021: integral to membrane, GO:0017154: semaphorin receptor activity, GO:0017154: semaphorin receptor activity, GO:0021766: hippocampus development, GO:0021766: hippocampus development, GO:0021860: pyramidal neuron development, GO:0021860: pyramidal neuron development, GO:0048843: n…	04360: Axon guidance	4	5.82179	5.80729	5.82692	5.84568	5.95688	5.97959	5.6446	5.66909	5.64944	5.87917	5.94997	5.82573
502886	55810	Foxj2	forkhead box J2	GO:0003690: double-stranded DNA binding, GO:0003705: RNA polymerase II distal enhancer sequence-specific DNA binding transcription factor activity, GO:0005634: nucleus, GO:0005667: transcription factor complex, GO:0005730: nucleolus, GO:0007389: pattern specification process, GO:0008134: transcription factor binding, GO:0008301: DNA binding, bending, GO:0009790: embryo development, GO:0009888: ti…		4	9.18032	9.17128	9.09014	9.24895	9.38218	9.25481	8.92951	9.09679	9.04127	9.21604	9.24001	9.23312
291677	202052	Dnajc18	DnaJ (Hsp40) homolog, subfamily C, member 18	GO:0006457: protein folding, GO:0031072: heat shock protein binding, GO:0051082: unfolded protein binding		4	8.88326	8.93456	8.80967	8.94207	9.11461	9.06388	8.49786	8.68368	8.69318	8.8984	8.86703	8.8613
83683		Gpr6	G protein-coupled receptor 6	GO:0004930: G-protein coupled receptor activity, GO:0005886: plasma membrane, GO:0007186: G-protein coupled receptor signaling pathway, GO:0007204: elevation of cytosolic calcium ion concentration, GO:0016021: integral to membrane, GO:0038036: sphingosine-1-phosphate receptor activity		4	9.16807	8.99615	8.98497	8.99375	8.89647	8.92523	8.60779	8.8157	8.62985	9.00488	8.93234	8.85275
25235	2690	Ghr	growth hormone receptor	GO:0000187: activation of MAPK activity, GO:0000255: allantoin metabolic process, GO:0004903: growth hormone receptor activity, GO:0004903: growth hormone receptor activity, GO:0004903: growth hormone receptor activity, GO:0005615: extracellular space, GO:0005615: extracellular space, GO:0005634: nucleus, GO:0005634: nucleus, GO:0005737: cytoplasm, GO:0005739: mitochondrion, GO:0005886: plasma me…	04060: Cytokine-cytokine receptor interaction, 04080: Neuroactive ligand-receptor interaction, 04630: Jak-STAT signaling pathway	4	9.99629	9.8857	9.88533	9.67454	9.64171	9.73809	9.33383	9.40576	9.60572	9.61727	9.65984	9.64913
84016	23426	Grip1	glutamate receptor interacting protein 1	GO:0005515: protein binding, GO:0005789: endoplasmic reticulum membrane, GO:0005886: plasma membrane, GO:0005886: plasma membrane, GO:0007399: nervous system development, GO:0008022: protein C-terminus binding, GO:0008104: protein localization, GO:0014069: postsynaptic density, GO:0015031: protein transport, GO:0030054: cell junction, GO:0043025: neuronal cell body, GO:0045121: membrane raft, GO:…		4	7.79066	7.78636	7.74296	7.67762	7.73687	7.48747	7.45947	7.4783	7.40954	7.5688	7.6151	7.71352
312503	10322	Smyd5	SET and MYND domain containing 5			4	7.43865	7.38356	7.38686	7.39416	7.51908	7.4129	7.23589	7.18651	7.15279	7.39597	7.25976	7.41409
60577	6565	Slc15a2	solute carrier family 15 (H+/peptide transporter), member 2	GO:0005887: integral to plasma membrane, GO:0005887: integral to plasma membrane, GO:0006857: oligopeptide transport, GO:0015031: protein transport, GO:0015293: symporter activity, GO:0015334: high affinity oligopeptide transporter activity, GO:0015334: high affinity oligopeptide transporter activity, GO:0016020: membrane, GO:0042891: antibiotic transport, GO:0042895: antibiotic transporter activ…		4	5.79627	5.94628	5.80747	5.8965	5.89833	5.73029	5.48941	5.4961	5.64126	5.88869	5.73066	5.80245
289606	2555	Gabra2	gamma-aminobutyric acid (GABA-A) receptor, subunit alpha 2	GO:0004890: GABA-A receptor activity, GO:0005230: extracellular ligand-gated ion channel activity, GO:0005254: chloride channel activity, GO:0007214: gamma-aminobutyric acid signaling pathway, GO:0030054: cell junction, GO:0032590: dendrite membrane, GO:0034707: chloride channel complex, GO:0045211: postsynaptic membrane	04080: Neuroactive ligand-receptor interaction	4	6.0714	6.15723	6.14841	6.22942	6.08521	5.98775	5.87027	5.54875	5.66575	6.10578	5.93729	6.12227
365744	3174	Hnf4g	hepatocyte nuclear factor 4, gamma	GO:0003707: steroid hormone receptor activity, GO:0004879: ligand-activated sequence-specific DNA binding RNA polymerase II transcription factor activity, GO:0005634: nucleus, GO:0008270: zinc ion binding, GO:0043565: sequence-specific DNA binding, GO:0045893: positive regulation of transcription, DNA-dependent, GO:0045893: positive regulation of transcription, DNA-dependent	04950: Maturity onset diabetes of the young	4	5.53444	5.75172	5.85978	5.60876	5.62758	5.81491	5.24533	5.20341	5.2931	5.75946	5.72591	6.11623
29659	5025	P2rx4	purinergic receptor P2X, ligand-gated ion channel 4	GO:0001614: purinergic nucleotide receptor activity, GO:0001614: purinergic nucleotide receptor activity, GO:0002028: regulation of sodium ion transport, GO:0004872: receptor activity, GO:0004931: extracellular ATP-gated cation channel activity, GO:0004931: extracellular ATP-gated cation channel activity, GO:0005102: receptor binding, GO:0005216: ion channel activity, GO:0005507: copper ion bindi…	04020: Calcium signaling pathway, 04080: Neuroactive ligand-receptor interaction	4	8.70806	8.74387	8.83643	8.61507	8.61385	8.69302	8.12556	8.24192	8.38594	8.65879	8.5671	8.88476
314280	64093	Smoc1	SPARC related modular calcium binding 1	GO:0001654: eye development, GO:0005604: basement membrane, GO:0010811: positive regulation of cell-substrate adhesion, GO:0030198: extracellular matrix organization, GO:0045667: regulation of osteoblast differentiation, GO:0050840: extracellular matrix binding, GO:0060173: limb development		4	8.26952	8.1362	8.34372	8.19784	8.28116	8.28069	8.05516	8.09855	8.05429	8.28924	8.28424	8.2997
362833	126308	Mob3a	MOB kinase activator 3A	GO:0005622: intracellular, GO:0005622: intracellular, GO:0016301: kinase activity		4	6.29936	6.23603	6.53148	6.34551	6.33249	6.50119	5.93543	6.04545	6.03764	6.3851	6.20572	6.33298
64060	26276	Vps33b	vacuolar protein sorting 33 homolog B (yeast)	GO:0005575: cellular_component, GO:0005737: cytoplasm, GO:0005764: lysosome, GO:0005765: lysosomal membrane, GO:0005770: late endosome, GO:0006904: vesicle docking involved in exocytosis, GO:0006944: cellular membrane fusion, GO:0006944: cellular membrane fusion, GO:0008150: biological_process, GO:0015031: protein transport, GO:0015031: protein transport, GO:0016192: vesicle-mediated transport, G…		4	7.82836	7.79195	7.86967	7.84451	7.87393	7.90996	7.62647	7.65004	7.72647	7.81639	7.80593	7.87655
307514		Epb41l4a	erythrocyte membrane protein band 4.1 like 4A	GO:0005856: cytoskeleton		4	8.10105	8.05003	8.15545	8.1896	8.11843	8.25552	7.41262	7.65411	7.64182	8.11075	7.93938	8.32963
499094		Zfp61	zinc finger protein 61			4	8.75573	8.76747	8.73611	8.61103	8.74123	8.75371	8.52802	8.4536	8.57034	8.77066	8.81095	8.82188
100526582		Mir3567	microRNA mir-3567			4	6.44711	6.17337	6.08005	6.05173	6.11236	6.28375	5.89092	5.879	5.82233	6.29617	6.4679	6.43565
362737	25938	Heatr5a	HEAT repeat containing 5A			4	6.16576	6.15865	6.24444	6.15017	6.17451	6.11071	6.05596	5.95288	5.8498	6.17197	6.24323	6.29686
498011	9902	Mrc2	mannose receptor, C type 2	GO:0004872: receptor activity, GO:0005886: plasma membrane, GO:0006897: endocytosis, GO:0016021: integral to membrane, GO:0030246: carbohydrate binding	04145: Phagosome	4	7.03993	7.06028	7.08575	6.90267	6.90583	6.92398	6.66012	6.70618	6.79072	6.86884	7.029	6.96493
288731	192111	Pgam5	phosphoglycerate mutase family member 5	GO:0004721: phosphoprotein phosphatase activity, GO:0005741: mitochondrial outer membrane, GO:0016021: integral to membrane		4	8.77378	8.76571	8.84649	8.7154	8.72942	8.76428	8.51788	8.58479	8.53522	8.70494	8.85569	8.73648
65166	23478	Sec11a	SEC11 homolog A (S. cerevisiae)	GO:0005789: endoplasmic reticulum membrane, GO:0006465: signal peptide processing, GO:0006508: proteolysis, GO:0008236: serine-type peptidase activity, GO:0016021: integral to membrane	03060: Protein export	4	10.4289	10.4436	10.4462	10.4005	10.4232	10.3299	10.1906	10.2602	10.2322	10.4525	10.5097	10.433
289324	29097	Cnih4	cornichon homolog 4 (Drosophila)	GO:0005783: endoplasmic reticulum, GO:0005783: endoplasmic reticulum, GO:0016020: membrane, GO:0035556: intracellular signal transduction		4	9.2816	9.42919	9.4181	9.23596	9.24305	9.20669	8.91599	9.04523	9.01426	9.29711	9.54079	9.35157
25012	6616	Snap25	synaptosomal-associated protein 25	GO:0000149: SNARE binding, GO:0000149: SNARE binding, GO:0000149: SNARE binding, GO:0005249: voltage-gated potassium channel activity, GO:0005484: SNAP receptor activity, GO:0005515: protein binding, GO:0005623: cell, GO:0005737: cytoplasm, GO:0005768: endosome, GO:0005802: trans-Golgi network, GO:0005802: trans-Golgi network, GO:0006887: exocytosis, GO:0007269: neurotransmitter secretion, GO:000…	04130: SNARE interactions in vesicular transport	4	11.7889	11.8788	11.8845	11.8509	11.8522	11.8415	11.643	11.7522	11.7028	11.8396	11.9206	11.8553
494342	8703	B4galt3	UDP-Gal:betaGlcNAc beta 1,4-galactosyltransferase, polypeptide 3	GO:0003831: beta-N-acetylglucosaminylglycopeptide beta-1,4-galactosyltransferase activity, GO:0003945: N-acetyllactosamine synthase activity, GO:0005737: cytoplasm, GO:0005794: Golgi apparatus, GO:0006486: protein glycosylation, GO:0016021: integral to membrane, GO:0032580: Golgi cisterna membrane, GO:0046872: metal ion binding	00510: N-Glycan biosynthesis, 00514: Other types of O-glycan biosynthesis, 00533: Glycosaminoglycan biosynthesis - keratan sulfate, 00601: Glycosphingolipid biosynthesis - lacto and neolacto series, 01100: Metabolic pathways	4	10.5335	10.5575	10.4675	10.474	10.5141	10.5161	10.2431	10.3684	10.2739	10.4686	10.54	10.536
595134	79647	Akirin1	akirin 1	GO:0005634: nucleus, GO:0005634: nucleus		4	10.0683	10.0804	10.0886	9.98708	9.92447	9.95261	9.52105	9.6022	9.52892	9.97458	9.95903	10.0247
362092	8019	Brd3	bromodomain containing 3	GO:0003682: chromatin binding, GO:0006357: regulation of transcription from RNA polymerase II promoter, GO:0070577: histone acetyl-lysine binding		4	9.44337	9.47191	9.49068	9.46029	9.36281	9.34808	8.55726	8.88597	8.72223	9.26164	9.39998	9.48572
192260	10423	Cdipt	CDP-diacylglycerol--inositol 3-phosphatidyltransferase	GO:0000139: Golgi membrane, GO:0003881: CDP-diacylglycerol-inositol 3-phosphatidyltransferase activity, GO:0003881: CDP-diacylglycerol-inositol 3-phosphatidyltransferase activity, GO:0003881: CDP-diacylglycerol-inositol 3-phosphatidyltransferase activity, GO:0005789: endoplasmic reticulum membrane, GO:0005886: plasma membrane, GO:0006661: phosphatidylinositol biosynthetic process, GO:0006661: pho…	00562: Inositol phosphate metabolism, 00564: Glycerophospholipid metabolism, 01100: Metabolic pathways, 04070: Phosphatidylinositol signaling system	4	9.29765	9.26398	9.27533	9.3058	9.27891	9.3224	9.10176	9.13505	9.16704	9.29983	9.31229	9.28966
64365	6948	Tcn2	transcobalamin 2	GO:0005615: extracellular space, GO:0006824: cobalt ion transport, GO:0009235: cobalamin metabolic process, GO:0015889: cobalamin transport, GO:0015889: cobalamin transport, GO:0031419: cobalamin binding, GO:0031419: cobalamin binding, GO:0031419: cobalamin binding, GO:0046872: metal ion binding	04977: Vitamin digestion and absorption	4	9.962	9.93335	10.0249	9.97102	9.96695	10.1341	9.46541	9.75841	9.68325	10.012	10.0437	10.0226
64369	8611	Ppap2a	phosphatidic acid phosphatase type 2A	GO:0005886: plasma membrane, GO:0006470: protein dephosphorylation, GO:0008195: phosphatidate phosphatase activity, GO:0008195: phosphatidate phosphatase activity, GO:0008195: phosphatidate phosphatase activity, GO:0016021: integral to membrane	00561: Glycerolipid metabolism, 00564: Glycerophospholipid metabolism, 00565: Ether lipid metabolism, 00600: Sphingolipid metabolism, 01100: Metabolic pathways, 04666: Fc gamma R-mediated phagocytosis, 04975: Fat digestion and absorption	4	10.5366	10.6893	10.6611	10.5223	10.569	10.6418	9.83859	10.113	10.2313	10.6379	10.6397	10.5199
316136	56927	Gpr108	G protein-coupled receptor 108	GO:0016021: integral to membrane		4	8.46501	8.5051	8.50914	8.51168	8.52229	8.48695	8.09921	8.26458	8.34011	8.50441	8.52875	8.55497
25275	1267	Cnp	2',3'-cyclic nucleotide 3' phosphodiesterase	GO:0000226: microtubule cytoskeleton organization, GO:0003723: RNA binding, GO:0004113: 2',3'-cyclic-nucleotide 3'-phosphodiesterase activity, GO:0004113: 2',3'-cyclic-nucleotide 3'-phosphodiesterase activity, GO:0004113: 2',3'-cyclic-nucleotide 3'-phosphodiesterase activity, GO:0005615: extracellular space, GO:0005615: extracellular space, GO:0005737: cytoplasm, GO:0005737: cytoplasm, GO:0005741…		5	7.02404	7.01498	6.93752	7.21978	7.12364	7.18599	6.9112	6.94348	7.0225	7.47084	7.17579	7.36153
680692	51280	LOC680692	similar to Golgi phosphoprotein 2 (Golgi membrane protein GP73)	GO:0005794: Golgi apparatus, GO:0005794: Golgi apparatus		5	8.78553	8.87298	8.58335	9.25453	8.95397	9.02041	8.63586	8.7483	8.70079	9.48911	9.34971	9.24694
25600	7402	Utrn	utrophin	GO:0001954: positive regulation of cell-matrix adhesion, GO:0005634: nucleus, GO:0005737: cytoplasm, GO:0005886: plasma membrane, GO:0007528: neuromuscular junction development, GO:0016010: dystrophin-associated glycoprotein complex, GO:0030426: growth cone, GO:0030864: cortical actin cytoskeleton, GO:0031594: neuromuscular junction, GO:0031594: neuromuscular junction, GO:0045202: synapse, GO:005…		5	6.62101	6.70099	6.55853	6.78456	6.70314	6.84951	6.63595	6.65273	6.76124	6.87118	6.87006	6.82285
287148	113000	Rpusd1	RNA pseudouridylate synthase domain containing 1	GO:0001522: pseudouridine synthesis, GO:0003674: molecular_function, GO:0003723: RNA binding, GO:0005575: cellular_component, GO:0008150: biological_process, GO:0009982: pseudouridine synthase activity		5	8.99976	8.94782	9.09956	9.00972	9.13133	9.18672	8.97663	9.02064	9.02934	9.22104	9.3125	9.21838
362793	122616	RGD1307315	LOC362793			5	5.91951	6.00804	6.06212	6.2385	6.21865	6.35682	5.89192	6.06088	6.02612	6.51659	6.48291	6.27949
360497	84219	Wdr24	WD repeat domain 24			5	6.38789	6.39056	6.52088	6.52447	6.53824	6.66586	6.46729	6.48633	6.33824	6.79377	6.71781	6.85407
291942	84068	Slc10a7	solute carrier family 10 (sodium/bile acid cotransporter family), member 7	GO:0006814: sodium ion transport, GO:0015293: symporter activity, GO:0016021: integral to membrane		5	8.5152	8.47915	8.6469	8.65452	8.69675	8.78131	8.60482	8.59134	8.57722	8.8483	8.71824	8.84601
80278		Cdk5rap3	CDK5 regulatory subunit associated protein 3	GO:0000079: regulation of cyclin-dependent protein kinase activity, GO:0005575: cellular_component, GO:0007420: brain development, GO:0008283: cell proliferation, GO:0032403: protein complex binding, GO:0045664: regulation of neuron differentiation		5	7.0496	7.18381	7.20156	7.20003	7.2147	7.30401	7.01972	7.11782	7.10648	7.31333	7.40111	7.49733
24505		Ins1	insulin 1	GO:0002020: protease binding, GO:0005158: insulin receptor binding, GO:0005179: hormone activity, GO:0005615: extracellular space, GO:0005737: cytoplasm, GO:0006006: glucose metabolic process, GO:0010033: response to organic substance, GO:0030141: secretory granule, GO:0034097: response to cytokine stimulus, GO:0043434: response to peptide hormone stimulus, GO:0051087: chaperone binding, GO:00515…	04114: Oocyte meiosis, 04140: Regulation of autophagy, 04150: mTOR signaling pathway, 04810: Regulation of actin cytoskeleton, 04910: Insulin signaling pathway, 04914: Progesterone-mediated oocyte maturation, 04930: Type II diabetes mellitus, 04940: Type I diabetes mellitus, 04950: Maturity onset diabetes of the young, 04960: Aldosterone-regulated sodium reabsorption, 05215: Prostate cancer	5	11.2184	11.1283	11.2618	11.4166	11.3215	11.5263	11.107	11.158	11.294	11.4449	11.6328	11.6563
171111	25837	Rab26	RAB26, member RAS oncogene family	GO:0003924: GTPase activity, GO:0005525: GTP binding, GO:0005525: GTP binding, GO:0005525: GTP binding, GO:0006184: GTP catabolic process, GO:0007264: small GTPase mediated signal transduction, GO:0015031: protein transport, GO:0016192: vesicle-mediated transport, GO:0017157: regulation of exocytosis, GO:0031226: intrinsic to plasma membrane, GO:0035272: exocrine system development		5	6.91499	6.90823	7.02371	7.18326	7.1788	7.33138	6.70195	7.07606	6.93333	7.5232	7.46756	7.55711
24506	3630	Ins2	insulin 2	GO:0000122: negative regulation of transcription from RNA polymerase II promoter, GO:0000122: negative regulation of transcription from RNA polymerase II promoter, GO:0000165: MAPK cascade, GO:0000187: activation of MAPK activity, GO:0000187: activation of MAPK activity, GO:0002020: protease binding, GO:0002020: protease binding, GO:0002674: negative regulation of acute inflammatory response, GO:…	04114: Oocyte meiosis, 04140: Regulation of autophagy, 04150: mTOR signaling pathway, 04810: Regulation of actin cytoskeleton, 04910: Insulin signaling pathway, 04914: Progesterone-mediated oocyte maturation, 04930: Type II diabetes mellitus, 04940: Type I diabetes mellitus, 04950: Maturity onset diabetes of the young, 04960: Aldosterone-regulated sodium reabsorption, 05215: Prostate cancer	5	7.73815	7.61959	7.91874	8.27844	8.23977	8.86103	7.64585	7.81865	8.18846	9.04145	9.00756	9.26463
64317	2878	Gpx3	glutathione peroxidase 3	GO:0002238: response to molecule of fungal origin, GO:0004602: glutathione peroxidase activity, GO:0004602: glutathione peroxidase activity, GO:0004602: glutathione peroxidase activity, GO:0004602: glutathione peroxidase activity, GO:0005615: extracellular space, GO:0005615: extracellular space, GO:0005615: extracellular space, GO:0006749: glutathione metabolic process, GO:0006979: response to ox…	00480: Glutathione metabolism, 00590: Arachidonic acid metabolism	5	9.29578	9.32334	9.37432	9.6884	9.58986	9.80664	9.08433	9.3548	9.60456	10.186	10.1392	10.2021
207123	80262	RGD621098	similar to RIKEN cDNA D230025D16Rik	GO:0005802: trans-Golgi network, GO:0030425: dendrite, GO:0030672: synaptic vesicle membrane, GO:0035254: glutamate receptor binding, GO:0043001: Golgi to plasma membrane protein transport		5	9.77731	9.63316	9.8126	9.98862	9.85029	10.0475	9.61096	9.60853	9.7498	9.89794	9.86449	9.90825
64445	6487	St3gal3	ST3 beta-galactoside alpha-2,3-sialyltransferase 3	GO:0003836: beta-galactoside (CMP) alpha-2,3-sialyltransferase activity, GO:0003836: beta-galactoside (CMP) alpha-2,3-sialyltransferase activity, GO:0005576: extracellular region, GO:0006486: protein glycosylation, GO:0006486: protein glycosylation, GO:0008118: N-acetyllactosaminide alpha-2,3-sialyltransferase activity, GO:0030173: integral to Golgi membrane, GO:0032580: Golgi cisterna membrane	00514: Other types of O-glycan biosynthesis, 00533: Glycosaminoglycan biosynthesis - keratan sulfate, 00601: Glycosphingolipid biosynthesis - lacto and neolacto series, 01100: Metabolic pathways	5	7.80527	7.65789	8.03064	8.05796	8.04027	8.20895	7.53066	7.72457	7.74873	8.14591	7.97579	8.09252
313713	54897	RGD1563533	similar to novel protein	GO:0005622: intracellular, GO:0005634: nucleus, GO:0005737: cytoplasm, GO:0008270: zinc ion binding, GO:0043231: intracellular membrane-bounded organelle		5	7.18839	7.08862	7.17237	7.64668	7.51727	7.50728	6.8257	7.08099	7.3096	7.61017	7.59718	7.72223
50561	389075	Resp18	regulated endocrine-specific protein 18	GO:0003674: molecular_function, GO:0005576: extracellular region, GO:0005783: endoplasmic reticulum, GO:0005783: endoplasmic reticulum, GO:0005794: Golgi apparatus, GO:0008150: biological_process, GO:0030141: secretory granule, GO:0043204: perikaryon, GO:0048237: rough endoplasmic reticulum lumen		5	9.6906	9.6455	9.76673	9.92844	9.94222	10.0405	9.38174	9.5572	9.59596	9.87158	9.95224	10.0546
679135		Mcart1l	mitochondrial carrier triple repeat 1-like			5	8.70043	8.67208	8.86444	9.06162	8.7892	9.05866	8.62171	8.43772	8.5029	8.9315	9.02257	8.89411
498941	55336	Fbxl8	F-box and leucine-rich repeat protein 8			5	6.27275	6.23807	6.37402	6.55467	6.40074	6.65404	6.26906	6.0227	6.09143	6.58391	6.87097	6.61259
308654	84460	RGD1565344	similar to zinc finger, matrin type 1	GO:0003676: nucleic acid binding, GO:0005634: nucleus, GO:0005634: nucleus, GO:0008270: zinc ion binding		5	6.55031	6.87352	6.8872	6.9799	7.07597	7.15149	6.78171	6.71257	6.65466	7.03231	7.01502	7.16221
299569	26993	Akap8l	A kinase (PRKA) anchor protein 8-like	GO:0016363: nuclear matrix		5	7.82407	7.75732	7.8904	8.03239	8.01478	8.14017	7.81221	7.79558	7.93704	7.96071	7.93704	7.93888
291824	7084	Tk2	thymidine kinase 2, mitochondrial	GO:0004137: deoxycytidine kinase activity, GO:0004797: thymidine kinase activity, GO:0005524: ATP binding, GO:0005739: mitochondrion, GO:0005739: mitochondrion, GO:0005743: mitochondrial inner membrane, GO:0005743: mitochondrial inner membrane, GO:0006264: mitochondrial DNA replication, GO:0006264: mitochondrial DNA replication, GO:0009262: deoxyribonucleotide metabolic process, GO:0016773: phosp…	00240: Pyrimidine metabolism, 00983: Drug metabolism - other enzymes, 01100: Metabolic pathways	5	6.69512	6.45557	6.54344	6.88025	6.77149	6.92018	6.55783	6.52691	6.59518	6.61866	6.68596	6.76637
313111	114792	Klhl32	kelch-like 32 (Drosophila)			5	6.33281	5.86121	6.15036	6.93592	6.55451	6.71612	6.27857	6.11157	6.44159	6.74272	6.50831	6.7154
691889		LOC691889	similar to ATPase, aminophospholipid transporter-like, class I, type 8A, member 2			5	6.22095	5.93746	6.07641	6.34502	6.32151	6.47861	6.22639	6.01431	6.13107	6.57231	6.39153	6.40492
313067	91147	Tmem67	transmembrane protein 67	GO:0005789: endoplasmic reticulum membrane, GO:0005789: endoplasmic reticulum membrane, GO:0005789: endoplasmic reticulum membrane, GO:0005813: centrosome, GO:0005813: centrosome, GO:0005932: microtubule basal body, GO:0010826: negative regulation of centrosome duplication, GO:0010826: negative regulation of centrosome duplication, GO:0016021: integral to membrane, GO:0030433: ER-associated prote…		5	8.40928	8.296	8.42803	8.56184	8.52569	8.63138	8.44961	8.31383	8.3675	8.58145	8.53997	8.59731
64201	8402	Slc25a11	solute carrier family 25 (mitochondrial carrier; oxoglutarate carrier), member 11	GO:0005215: transporter activity, GO:0005739: mitochondrion, GO:0005743: mitochondrial inner membrane, GO:0005743: mitochondrial inner membrane, GO:0006810: transport, GO:0006810: transport, GO:0016021: integral to membrane		5	9.89837	9.96734	9.9135	10.0337	10.1952	10.0697	10.0043	10.072	9.98202	10.1098	10.1279	10.1057
293345	6881	Taf10	TAF10 RNA polymerase II, TATA box binding protein (TBP)-associated factor	GO:0000082: G1/S transition of mitotic cell cycle, GO:0000125: PCAF complex, GO:0000125: PCAF complex, GO:0001889: liver development, GO:0003674: molecular_function, GO:0003677: DNA binding, GO:0003700: sequence-specific DNA binding transcription factor activity, GO:0003700: sequence-specific DNA binding transcription factor activity, GO:0003713: transcription coactivator activity, GO:0003713: tr…	03022: Basal transcription factors	5	9.2811	9.33	9.2075	9.38052	9.50085	9.45069	9.29884	9.39998	9.28476	9.49911	9.6293	9.48993
298282	115209	Oma1	OMA1 homolog, zinc metallopeptidase (S. cerevisiae)	GO:0002024: diet induced thermogenesis, GO:0002024: diet induced thermogenesis, GO:0004222: metalloendopeptidase activity, GO:0004222: metalloendopeptidase activity, GO:0005739: mitochondrion, GO:0005743: mitochondrial inner membrane, GO:0006006: glucose metabolic process, GO:0006006: glucose metabolic process, GO:0006515: misfolded or incompletely synthesized protein catabolic process, GO:000651…		5	5.60686	5.74641	5.61499	5.67701	5.92932	5.74333	5.69057	5.71571	5.65592	5.97579	5.89553	5.96538
362100	2021	Endog	endonuclease G	GO:0001701: in utero embryonic development, GO:0001701: in utero embryonic development, GO:0003676: nucleic acid binding, GO:0004519: endonuclease activity, GO:0005739: mitochondrion, GO:0005739: mitochondrion, GO:0006309: apoptotic DNA fragmentation, GO:0006309: apoptotic DNA fragmentation, GO:0034612: response to tumor necrosis factor, GO:0034612: response to tumor necrosis factor, GO:0043065: …	04210: Apoptosis	5	6.57998	6.41677	6.39093	6.62068	6.76027	6.60019	6.40534	6.4432	6.41569	6.76919	6.68743	6.64748
294255	80736	Slc44a4	solute carrier family 44, member 4	GO:0016021: integral to membrane		5	7.10354	7.03392	6.97827	7.39637	7.36528	7.27644	6.98343	7.10639	6.99187	7.58004	7.31868	7.3433
296321	671	Bpi	bactericidal/permeability-increasing protein	GO:0001530: lipopolysaccharide binding, GO:0001530: lipopolysaccharide binding, GO:0005576: extracellular region, GO:0005737: cytoplasm, GO:0005737: cytoplasm, GO:0006955: immune response, GO:0008289: lipid binding, GO:0016020: membrane, GO:0032715: negative regulation of interleukin-6 production, GO:0032715: negative regulation of interleukin-6 production, GO:0032717: negative regulation of inte…		5	5.84254	5.64727	5.19062	6.36656	6.32089	6.05358	5.81421	5.73047	5.6325	6.79718	6.36669	6.1389
312258	90956	Adck2	aarF domain containing kinase 2	GO:0005739: mitochondrion, GO:0005739: mitochondrion, GO:0016301: kinase activity		5	5.84819	5.86159	5.91741	6.12165	6.09317	6.12534	5.9521	5.92214	6.10568	6.16213	6.00174	6.07387
305970	157574	Fbxo16	F-box protein 16			5	6.9312	7.03879	7.1287	7.37666	7.42511	7.26754	7.10291	7.21042	7.26332	7.5206	7.46387	7.36282
682445		Ccdc28b	coiled coil domain containing 28B			5	6.62246	6.86595	6.60867	7.202	7.07749	6.98271	6.93616	6.85011	7.10037	7.09674	7.16433	7.17787
83689	8763	Cd164	CD164 molecule, sialomucin	GO:0005764: lysosome, GO:0005764: lysosome, GO:0005765: lysosomal membrane, GO:0005768: endosome, GO:0005768: endosome, GO:0005886: plasma membrane, GO:0005886: plasma membrane, GO:0007155: cell adhesion, GO:0007157: heterophilic cell-cell adhesion, GO:0007157: heterophilic cell-cell adhesion, GO:0007517: muscle organ development, GO:0010008: endosome membrane, GO:0016021: integral to membrane	04142: Lysosome	5	11.3285	11.3949	11.3925	11.5565	11.5165	11.4859	11.3172	11.3948	11.4255	11.44	11.4619	11.5243
300074	646851	RGD1305939	hypothetical LOC300074			5	5.46468	5.56937	5.49445	6.08416	6.13697	5.99364	5.697	5.8399	5.76978	5.85216	5.83715	6.03111
310721	54855	Fam46c	family with sequence similarity 46, member C			6	7.60091	7.65874	7.37826	8.26655	7.99182	7.86868	7.35516	7.50981	7.3706	7.51733	7.35485	7.39876
29380	22822	Phlda1	pleckstrin homology-like domain, family A, member 1	GO:0005543: phospholipid binding, GO:0005634: nucleus, GO:0005634: nucleus, GO:0005730: nucleolus, GO:0005886: plasma membrane, GO:0005886: plasma membrane, GO:0006915: apoptotic process, GO:0006917: induction of apoptosis, GO:0030659: cytoplasmic vesicle membrane, GO:0045210: FasL biosynthetic process, GO:0045210: FasL biosynthetic process		6	7.22703	7.46185	7.05655	8.33165	8.11202	7.94196	6.88437	7.11116	7.02442	7.0023	7.04885	6.95629
24873	7421	Vdr	vitamin D (1,25- dihydroxyvitamin D3) receptor	GO:0000122: negative regulation of transcription from RNA polymerase II promoter, GO:0000122: negative regulation of transcription from RNA polymerase II promoter, GO:0000228: nuclear chromosome, GO:0000902: cell morphogenesis, GO:0000902: cell morphogenesis, GO:0001501: skeletal system development, GO:0001501: skeletal system development, GO:0003677: DNA binding, GO:0003700: sequence-specific DN…		6	7.43432	7.33302	6.79005	8.55189	8.20142	7.75113	7.01091	7.16328	6.9152	6.95987	6.80904	6.63221
117520	55074	Oxr1	oxidation resistance 1	GO:0005730: nucleolus, GO:0005730: nucleolus, GO:0005730: nucleolus, GO:0005739: mitochondrion, GO:0005739: mitochondrion, GO:0006979: response to oxidative stress, GO:0016998: cell wall macromolecule catabolic process		6	6.66716	6.83511	6.64523	7.14626	7.04071	6.92583	6.72074	6.70481	6.59218	6.6324	6.56311	6.56614
362246	58476	Tp53inp2	tumor protein p53 inducible nuclear protein 2	GO:0000045: autophagic vacuole assembly, GO:0000045: autophagic vacuole assembly, GO:0005634: nucleus, GO:0005634: nucleus, GO:0005776: autophagic vacuole, GO:0005776: autophagic vacuole, GO:0005829: cytosol, GO:0005829: cytosol, GO:0006351: transcription, DNA-dependent, GO:0010508: positive regulation of autophagy, GO:0010508: positive regulation of autophagy, GO:0016605: PML body, GO:0031410: c…		6	9.90985	9.94473	9.71112	10.1914	10.1646	9.96557	9.70621	9.79444	9.60091	9.68693	9.79677	9.70456
685448	654790	Pcp4l1	Purkinje cell protein 4-like 1			6	5.92413	6.1329	5.71588	6.99132	6.39478	6.43428	5.65332	5.88791	5.53243	6.09977	6.04534	5.71699
361514	56917	Meis3	Meis homeobox 3	GO:0001077: RNA polymerase II core promoter proximal region sequence-specific DNA binding transcription factor activity involved in positive regulation of transcription, GO:0003682: chromatin binding, GO:0003700: sequence-specific DNA binding transcription factor activity, GO:0005634: nucleus, GO:0005634: nucleus, GO:0043066: negative regulation of apoptotic process, GO:0043565: sequence-specific…		6	6.54861	6.60764	6.42023	6.8598	6.79176	6.74084	6.5266	6.59291	6.42593	6.65412	6.59435	6.50068
306380	23362	Psd3	pleckstrin and Sec7 domain containing 3	GO:0005086: ARF guanyl-nucleotide exchange factor activity, GO:0005086: ARF guanyl-nucleotide exchange factor activity, GO:0005543: phospholipid binding, GO:0005802: trans-Golgi network, GO:0016020: membrane, GO:0016192: vesicle-mediated transport, GO:0030054: cell junction, GO:0030182: neuron differentiation	04144: Endocytosis	6	6.98791	6.9254	6.61867	7.34537	7.19716	7.16954	6.69036	6.84335	6.75602	6.88771	6.81474	6.85974
170566	117247	Slc16a10	solute carrier family 16 (monocarboxylic acid transporters), member 10	GO:0016021: integral to membrane, GO:0016323: basolateral plasma membrane, GO:0055085: transmembrane transport	04974: Protein digestion and absorption	6	8.9114	8.74017	8.61063	9.63139	9.2152	9.03678	8.43617	8.47026	8.47645	8.66453	8.44455	8.27305
362049	8633	Unc5c	unc-5 homolog C (C. elegans)	GO:0004872: receptor activity, GO:0005042: netrin receptor activity, GO:0005042: netrin receptor activity, GO:0005886: plasma membrane, GO:0005886: plasma membrane, GO:0006915: apoptotic process, GO:0007165: signal transduction, GO:0007275: multicellular organismal development, GO:0007420: brain development, GO:0007420: brain development, GO:0016021: integral to membrane, GO:0030334: regulation o…	04360: Axon guidance	6	7.70313	7.53393	7.43916	8.10641	7.89257	7.78531	7.19074	7.28275	7.42054	7.48214	7.44156	7.22509
58977	5502	Ppp1r1a	protein phosphatase 1, regulatory (inhibitor) subunit 1A	GO:0004864: protein phosphatase inhibitor activity, GO:0005977: glycogen metabolic process, GO:0007165: signal transduction	04720: Long-term potentiation	6	10.2791	10.1736	10.03	10.5915	10.3661	10.3242	9.87991	10.0076	9.99073	10.1228	10.0331	10.081
24684	5618	Prlr	prolactin receptor	GO:0004925: prolactin receptor activity, GO:0004925: prolactin receptor activity, GO:0005622: intracellular, GO:0005886: plasma membrane, GO:0007171: activation of transmembrane receptor protein tyrosine kinase activity, GO:0007259: JAK-STAT cascade, GO:0007595: lactation, GO:0009986: cell surface, GO:0016021: integral to membrane, GO:0017046: peptide hormone binding, GO:0019901: protein kinase b…	04060: Cytokine-cytokine receptor interaction, 04080: Neuroactive ligand-receptor interaction, 04630: Jak-STAT signaling pathway	6	9.796	9.71082	9.60598	9.92255	9.86535	9.83597	9.48064	9.49636	9.51754	9.5681	9.515	9.55842
307296	57507	Zfp608	zinc finger protein 608			6	6.72593	6.52076	6.60827	6.8209	6.76114	6.74026	6.38376	6.49506	6.44503	6.54472	6.42545	6.40164
315957	80723	Tmem22	transmembrane protein 22	GO:0003674: molecular_function, GO:0005575: cellular_component, GO:0005794: Golgi apparatus, GO:0005794: Golgi apparatus, GO:0008150: biological_process, GO:0016021: integral to membrane		6	6.80108	6.76577	6.60076	7.06883	6.67721	6.78329	6.43536	6.29712	6.37181	6.61767	6.44175	6.56321
311959		Abcf2	ATP-binding cassette, subfamily F (GCN20), member 2	GO:0005524: ATP binding, GO:0005739: mitochondrion, GO:0016887: ATPase activity		6	7.40953	7.39725	7.47023	7.61354	7.44469	7.49819	7.26139	7.19665	7.19984	7.32282	7.27541	7.30437
606294	26128	LOC606294	hypothetical protein LOC606294	GO:0005739: mitochondrion, GO:0005739: mitochondrion, GO:0006839: mitochondrial transport, GO:0006839: mitochondrial transport, GO:0007399: nervous system development, GO:0019894: kinesin binding, GO:0019894: kinesin binding, GO:0030154: cell differentiation		6	8.86284	8.89584	8.8891	8.9921	8.8836	8.96939	8.80403	8.75924	8.79236	8.8325	8.78358	8.82533
293947		Arhgap18	Rho GTPase activating protein 18	GO:0003674: molecular_function, GO:0005575: cellular_component, GO:0005622: intracellular, GO:0007165: signal transduction, GO:0008150: biological_process		6	8.46499	8.51652	8.33577	8.61922	8.68757	8.46609	7.99116	8.12519	8.09172	8.20445	8.06229	8.36771
313874	25780	Rasgrp3	RAS guanyl releasing protein 3 (calcium and DAG-regulated)	GO:0003674: molecular_function, GO:0005085: guanyl-nucleotide exchange factor activity, GO:0005088: Ras guanyl-nucleotide exchange factor activity, GO:0005575: cellular_component, GO:0005622: intracellular, GO:0005737: cytoplasm, GO:0007264: small GTPase mediated signal transduction, GO:0007265: Ras protein signal transduction, GO:0008150: biological_process, GO:0017016: Ras GTPase binding, GO:00…	04010: MAPK signaling pathway, 04662: B cell receptor signaling pathway	6	6.78659	6.90648	6.724	7.01539	7.08875	6.9265	6.32445	6.58181	6.57487	6.76159	6.4315	6.60853
691335	23157	Sept6	septin 6	GO:0005525: GTP binding, GO:0007049: cell cycle, GO:0008021: synaptic vesicle, GO:0031105: septin complex, GO:0043679: axon terminus		6	6.92596	7.0502	6.80161	7.1098	7.23193	6.96874	6.63548	6.47982	6.72216	6.93032	6.70675	6.77036
361668	253738	Ebf3	early B-cell factor 3	GO:0003677: DNA binding, GO:0005634: nucleus, GO:0006351: transcription, DNA-dependent, GO:0007275: multicellular organismal development, GO:0045893: positive regulation of transcription, DNA-dependent, GO:0045893: positive regulation of transcription, DNA-dependent, GO:0046872: metal ion binding		6	8.1109	8.07373	8.1107	8.20069	8.38976	8.25066	8.01422	7.93159	8.11647	7.91343	8.01272	8.06156
681578	11342	Rnf13	ring finger protein 13	GO:0000139: Golgi membrane, GO:0004842: ubiquitin-protein ligase activity, GO:0004842: ubiquitin-protein ligase activity, GO:0005637: nuclear inner membrane, GO:0005765: lysosomal membrane, GO:0005765: lysosomal membrane, GO:0005789: endoplasmic reticulum membrane, GO:0008270: zinc ion binding, GO:0016021: integral to membrane, GO:0031902: late endosome membrane, GO:0031902: late endosome membran…		6	8.85082	8.93788	8.84719	9.14898	9.11348	9.00172	8.85021	8.68557	8.89083	8.75919	8.76351	8.84313
305149	53343	Nudt9	nudix (nucleoside diphosphate linked moiety X)-type motif 9	GO:0005739: mitochondrion, GO:0005739: mitochondrion, GO:0043262: adenosine-diphosphatase activity, GO:0043262: adenosine-diphosphatase activity, GO:0046032: ADP catabolic process, GO:0046032: ADP catabolic process, GO:0046709: IDP catabolic process, GO:0046709: IDP catabolic process, GO:0047631: ADP-ribose diphosphatase activity	00230: Purine metabolism	6	6.45645	6.4617	6.53352	6.60853	6.65172	6.54358	6.42783	6.35063	6.39818	6.40401	6.46289	6.37208
315756		RGD1562639	similar to c-myc promoter binding protein			6	7.68867	7.76781	7.86963	8.03498	8.00273	7.99873	7.71121	7.6237	7.77192	7.75779	7.76337	7.59163
690961	22796	Cog2	component of oligomeric golgi complex 2	GO:0005795: Golgi stack, GO:0005829: cytosol, GO:0006891: intra-Golgi vesicle-mediated transport, GO:0007030: Golgi organization, GO:0008150: biological_process, GO:0008565: protein transporter activity, GO:0015031: protein transport, GO:0017119: Golgi transport complex, GO:0017119: Golgi transport complex, GO:0032403: protein complex binding		6	6.87204	6.9183	6.88449	7.03615	7.06531	7.18684	6.7847	6.82284	6.94763	6.93732	6.86879	6.95177
54263	3782	Kcnn3	potassium intermediate/small conductance calcium-activated channel, subfamily N, member 3	GO:0005516: calmodulin binding, GO:0005737: cytoplasm, GO:0005737: cytoplasm, GO:0005886: plasma membrane, GO:0005886: plasma membrane, GO:0005886: plasma membrane, GO:0006813: potassium ion transport, GO:0006813: potassium ion transport, GO:0015269: calcium-activated potassium channel activity, GO:0016021: integral to membrane, GO:0016286: small conductance calcium-activated potassium channel ac…		6	5.71299	5.97925	5.87538	6.58533	6.72734	6.54126	5.6145	5.88334	5.89146	5.95574	5.99258	5.99232
114557	11197	Wif1	Wnt inhibitory factor 1	GO:0003674: molecular_function, GO:0005575: cellular_component, GO:0005576: extracellular region, GO:0007275: multicellular organismal development, GO:0008150: biological_process, GO:0016055: Wnt receptor signaling pathway, GO:0045600: positive regulation of fat cell differentiation, GO:0045600: positive regulation of fat cell differentiation	04310: Wnt signaling pathway	6	8.72553	8.73534	8.81504	9.06473	8.94006	9.07341	8.14013	8.40053	8.37667	8.60204	8.56985	8.64969
502348	80765	Stard5	StAR-related lipid transfer (START) domain containing 5	GO:0006694: steroid biosynthetic process, GO:0015485: cholesterol binding, GO:0017127: cholesterol transporter activity		6	9.48079	9.59196	9.57205	9.82562	9.86678	9.77914	9.00154	9.23574	9.17263	9.41488	9.38877	9.47514
56827	8911	Cacna1i	calcium channel, voltage-dependent, T type, alpha 1I subunit	GO:0005245: voltage-gated calcium channel activity, GO:0005891: voltage-gated calcium channel complex	04010: MAPK signaling pathway, 04020: Calcium signaling pathway	6	5.54438	5.76221	5.92183	5.91274	6.16713	6.06656	4.96402	5.22481	5.27347	5.42646	5.57773	5.53799
29611	1629	Dbt	dihydrolipoamide branched chain transacylase E2	GO:0003674: molecular_function, GO:0005575: cellular_component, GO:0005737: cytoplasm, GO:0005739: mitochondrion, GO:0008150: biological_process, GO:0015630: microtubule cytoskeleton, GO:0042645: mitochondrial nucleoid	00280: Valine, leucine and isoleucine degradation, 01100: Metabolic pathways	6	8.21981	8.44463	8.47082	8.64872	8.57541	8.59572	8.0886	8.15371	8.25376	8.42646	8.37401	8.28616
305156	83478	Arhgap24	Rho GTPase activating protein 24	GO:0001525: angiogenesis, GO:0005096: GTPase activator activity, GO:0005543: phospholipid binding, GO:0005737: cytoplasm, GO:0005737: cytoplasm, GO:0005856: cytoskeleton, GO:0005886: plasma membrane, GO:0005925: focal adhesion, GO:0007165: signal transduction, GO:0030154: cell differentiation, GO:0042995: cell projection		6	7.81597	7.97523	7.68964	8.0208	8.15312	8.04708	7.34409	7.58422	7.73786	7.71201	7.7632	7.67096
83629	6558	Slc12a2	solute carrier family 12 (sodium/potassium/chloride transporters), member 2	GO:0005886: plasma membrane, GO:0006813: potassium ion transport, GO:0006814: sodium ion transport, GO:0006821: chloride transport, GO:0006972: hyperosmotic response, GO:0007214: gamma-aminobutyric acid signaling pathway, GO:0008511: sodium:potassium:chloride symporter activity, GO:0015377: cation:chloride symporter activity, GO:0015696: ammonium transport, GO:0016323: basolateral plasma membrane…	04970: Salivary secretion, 04972: Pancreatic secretion	6	8.9727	9.01737	8.90055	9.24571	9.2413	9.11088	8.6006	8.78832	8.89405	8.77068	8.94596	9.00817
24484	3486	Igfbp3	insulin-like growth factor binding protein 3	GO:0001558: regulation of cell growth, GO:0001558: regulation of cell growth, GO:0001933: negative regulation of protein phosphorylation, GO:0001968: fibronectin binding, GO:0001968: fibronectin binding, GO:0005515: protein binding, GO:0005520: insulin-like growth factor binding, GO:0005520: insulin-like growth factor binding, GO:0005520: insulin-like growth factor binding, GO:0005615: extracellu…	04115: p53 signaling pathway	6	7.87627	7.9081	7.86975	8.01706	8.00426	7.93669	7.62836	7.79578	7.80356	7.80584	7.79826	7.85576
100365935		LOC100365935	rCG22129-like			6	8.13361	8.05129	8.4136	8.77114	8.51973	8.85088	7.2669	7.48257	8.11571	7.61382	7.58569	7.93683
689560	6262	Ryr2	ryanodine receptor 2, cardiac	GO:0001666: response to hypoxia, GO:0002027: regulation of heart rate, GO:0003143: embryonic heart tube morphogenesis, GO:0003143: embryonic heart tube morphogenesis, GO:0004872: receptor activity, GO:0005218: intracellular ligand-gated calcium channel activity, GO:0005218: intracellular ligand-gated calcium channel activity, GO:0005219: ryanodine-sensitive calcium-release channel activity, GO:00…	04020: Calcium signaling pathway, 04260: Cardiac muscle contraction, 04972: Pancreatic secretion, 05410: Hypertrophic cardiomyopathy (HCM), 05412: Arrhythmogenic right ventricular cardiomyopathy (ARVC), 05414: Dilated cardiomyopathy	6	7.01938	6.94363	7.2489	7.40852	7.30259	7.50016	6.59665	6.73212	7.04496	6.64052	6.73623	6.98162
113965	3033	Hadh	hydroxyacyl-CoA dehydrogenase	GO:0003857: 3-hydroxyacyl-CoA dehydrogenase activity, GO:0003857: 3-hydroxyacyl-CoA dehydrogenase activity, GO:0005634: nucleus, GO:0005634: nucleus, GO:0005737: cytoplasm, GO:0005739: mitochondrion, GO:0005743: mitochondrial inner membrane, GO:0005743: mitochondrial inner membrane, GO:0005759: mitochondrial matrix, GO:0006635: fatty acid beta-oxidation, GO:0006635: fatty acid beta-oxidation, GO:…	00062: Fatty acid elongation in mitochondria, 00071: Fatty acid metabolism, 00280: Valine, leucine and isoleucine degradation, 00310: Lysine degradation, 00380: Tryptophan metabolism, 00650: Butanoate metabolism, 01100: Metabolic pathways	6	11.6906	11.7026	11.6856	11.8384	11.8069	11.8838	11.431	11.5455	11.6264	11.5175	11.584	11.5934
360302	5796	Ptprk	protein tyrosine phosphatase, receptor type, K, extracellular region	GO:0001750: photoreceptor outer segment, GO:0004725: protein tyrosine phosphatase activity, GO:0004725: protein tyrosine phosphatase activity, GO:0005911: cell-cell junction, GO:0006470: protein dephosphorylation, GO:0007155: cell adhesion, GO:0007155: cell adhesion, GO:0007165: signal transduction, GO:0007179: transforming growth factor beta receptor signaling pathway, GO:0008013: beta-catenin b…		6	9.2904	9.26724	9.40554	9.62692	9.51304	9.88058	8.64087	8.95858	9.18042	9.04477	9.05464	9.19863
81925	1040	Cds1	CDP-diacylglycerol synthase 1	GO:0004605: phosphatidate cytidylyltransferase activity, GO:0004605: phosphatidate cytidylyltransferase activity, GO:0005783: endoplasmic reticulum, GO:0005789: endoplasmic reticulum membrane, GO:0006661: phosphatidylinositol biosynthetic process, GO:0006661: phosphatidylinositol biosynthetic process, GO:0016021: integral to membrane, GO:0016024: CDP-diacylglycerol biosynthetic process, GO:001602…	00564: Glycerophospholipid metabolism, 01100: Metabolic pathways, 04070: Phosphatidylinositol signaling system	6	10.2464	10.1787	10.4017	10.5435	10.4232	10.6563	9.87815	10.0541	10.2056	10.0442	10.1285	10.1966
680133	11138	Tbc1d8	TBC1 domain family, member 8	GO:0005097: Rab GTPase activator activity, GO:0005509: calcium ion binding, GO:0005622: intracellular		6	8.9603	8.88703	8.99409	9.11812	9.03129	9.17186	8.58061	8.5847	8.68661	8.57079	8.61632	8.9946
362184	120526	Dnajc24	DnaJ (Hsp40) homolog, subfamily C, member 24	GO:0006457: protein folding, GO:0031072: heat shock protein binding, GO:0051082: unfolded protein binding		6	8.7509	8.82642	8.80223	9.18034	8.97022	9.02589	8.15109	8.38555	8.57119	8.3339	8.30679	8.79073
301232	647024	RGD1561662	similar to AI661453 protein			6	7.63823	7.67619	7.63112	7.86067	7.80138	7.8647	7.42434	7.56583	7.56265	7.54577	7.48392	7.69261
94267	11163	Nudt4	nudix (nucleoside diphosphate linked moiety X)-type motif 4	GO:0005737: cytoplasm, GO:0008486: diphosphoinositol-polyphosphate diphosphatase activity, GO:0008486: diphosphoinositol-polyphosphate diphosphatase activity, GO:0046488: phosphatidylinositol metabolic process, GO:0046872: metal ion binding, GO:0052840: inositol diphosphate tetrakisphosphate diphosphatase activity, GO:0052843: inositol-1-diphosphate-2,3,4,5,6-pentakisphosphate diphosphatase activ…		6	10.6138	10.6655	10.7515	10.9482	10.8629	10.8936	10.5164	10.5178	10.5768	10.5466	10.4632	10.5862
316034	25904	Cnot10	CCR4-NOT transcription complex, subunit 10		03018: RNA degradation	6	7.47508	7.43327	7.53571	7.58182	7.52794	7.59525	7.40689	7.45495	7.44214	7.39658	7.34743	7.45856
360983	29094	Lgalsl	lectin, galactoside-binding-like	GO:0005622: intracellular, GO:0005622: intracellular, GO:0030246: carbohydrate binding		6	9.0189	8.91718	9.20961	9.24299	9.17627	9.20333	8.73123	8.81693	8.97601	8.84964	8.76131	8.80093
84348	57007	Cxcr7	chemokine (C-X-C motif) receptor 7	GO:0005769: early endosome, GO:0005886: plasma membrane, GO:0007155: cell adhesion, GO:0007275: multicellular organismal development, GO:0016021: integral to membrane, GO:0016494: C-X-C chemokine receptor activity, GO:0016494: C-X-C chemokine receptor activity, GO:0043066: negative regulation of apoptotic process, GO:0043066: negative regulation of apoptotic process, GO:0048471: perinuclear regio…	04060: Cytokine-cytokine receptor interaction	6	6.67043	6.55269	6.79084	7.07049	6.99715	7.01261	6.22456	6.53192	6.77919	6.13529	6.35316	6.42521
310405	55534	Maml3	mastermind like 3 (Drosophila)	GO:0003713: transcription coactivator activity, GO:0005634: nucleus, GO:0007219: Notch signaling pathway, GO:0045944: positive regulation of transcription from RNA polymerase II promoter		6	7.80456	7.75743	7.78273	7.9134	7.926	7.99222	7.6829	7.72748	7.84382	7.6028	7.66582	7.79005
362652	23341	Dnajc16	DnaJ (Hsp40) homolog, subfamily C, member 16	GO:0006457: protein folding, GO:0016021: integral to membrane, GO:0031072: heat shock protein binding, GO:0045454: cell redox homeostasis, GO:0051082: unfolded protein binding		6	6.73115	6.83459	6.83607	7.0155	6.97062	7.06759	6.71396	6.65255	6.88626	6.56035	6.69261	6.75763
362665	23261	Camta1	similar to KIAA0833 protein	GO:0005634: nucleus, GO:0005737: cytoplasm		6	7.21476	7.23956	7.30045	7.40436	7.42854	7.39291	7.18263	7.2305	7.20064	7.12235	7.28364	7.2998
286978		Tmsbl1	thymosin beta-like protein 1			6	7.25938	7.43027	7.29066	7.58667	7.5009	7.67734	7.27033	7.19815	7.18408	7.02331	7.15298	7.36426
85496	5167	Enpp1	ectonucleotide pyrophosphatase/phosphodiesterase 1	GO:0003674: molecular_function, GO:0003676: nucleic acid binding, GO:0004528: phosphodiesterase I activity, GO:0004551: nucleotide diphosphatase activity, GO:0005044: scavenger receptor activity, GO:0005158: insulin receptor binding, GO:0005158: insulin receptor binding, GO:0005524: ATP binding, GO:0005524: ATP binding, GO:0005575: cellular_component, GO:0005615: extracellular space, GO:0005615: …	00230: Purine metabolism, 00500: Starch and sucrose metabolism, 00740: Riboflavin metabolism, 00760: Nicotinate and nicotinamide metabolism, 00770: Pantothenate and CoA biosynthesis, 01100: Metabolic pathways	6	7.20788	7.36654	7.26584	7.69228	7.47043	7.6817	7.04797	7.41484	7.17839	7.22891	7.17264	7.24719
293586	118472	Zfp511	zinc finger protein 511	GO:0005622: intracellular, GO:0008270: zinc ion binding		6	8.1847	8.24696	8.26213	8.31648	8.3354	8.34548	7.97611	8.1996	8.06359	8.01974	7.97179	8.17821
361853		Fam184a-ps1	family with sequence similarity 184, member A, pseudogene 1			6	6.97705	6.88799	7.01087	7.42686	7.20976	7.16489	6.83832	6.78255	6.84443	6.96094	6.80484	6.96414
310812	163404	Lppr5	lipid phosphate phosphatase-related protein type 5	GO:0003824: catalytic activity, GO:0016020: membrane		6	6.7901	6.54074	6.60701	7.97464	7.21359	7.30321	6.32478	6.08927	6.73242	6.4725	5.88565	6.57599
364755	56605	Ero1lb	ERO1-like beta (S. cerevisiae)	GO:0005789: endoplasmic reticulum membrane, GO:0006467: protein thiol-disulfide exchange, GO:0016671: oxidoreductase activity, acting on a sulfur group of donors, disulfide as acceptor, GO:0050660: flavin adenine dinucleotide binding	04141: Protein processing in endoplasmic reticulum	6	7.69135	7.38317	7.39718	8.37011	7.94957	7.99172	7.12242	7.07565	7.47137	7.53491	7.00182	7.56141
366065	253782	Cers6	ceramide synthase 6	GO:0005783: endoplasmic reticulum, GO:0005783: endoplasmic reticulum, GO:0016021: integral to membrane, GO:0030148: sphingolipid biosynthetic process, GO:0046513: ceramide biosynthetic process, GO:0046513: ceramide biosynthetic process, GO:0050291: sphingosine N-acyltransferase activity, GO:0050291: sphingosine N-acyltransferase activity		6	8.71349	8.53086	8.58079	8.85496	8.89925	8.73331	8.37514	8.20347	8.44692	8.45261	8.39747	8.55011
307865	85445	Cntnap4	contactin associated protein-like 4	GO:0030425: dendrite		6	6.58253	6.52623	6.62039	6.90994	6.86723	6.65934	6.31282	6.39245	6.5152	6.52836	6.41509	6.59242
100361818	4772	Nfatc1	nuclear factor of activated T-cells, cytoplasmic, calcineurin-dependent 1	GO:0000082: G1/S transition of mitotic cell cycle, GO:0000790: nuclear chromatin, GO:0001837: epithelial to mesenchymal transition, GO:0003677: DNA binding, GO:0005634: nucleus, GO:0005667: transcription factor complex, GO:0005737: cytoplasm, GO:0006816: calcium ion transport, GO:0007507: heart development, GO:0035556: intracellular signal transduction, GO:0043565: sequence-specific DNA binding, …		6	7.58522	7.75054	7.81806	8.26086	8.23739	8.13101	7.28981	7.42593	7.80676	7.71185	7.5784	7.69723
289657	55296	Tbc1d19	TBC1 domain family, member 19	GO:0005097: Rab GTPase activator activity, GO:0005622: intracellular		6	7.8428	7.8207	7.84511	8.10954	8.07542	8.04536	7.70153	7.64105	7.80803	7.80152	7.79123	7.76872
297865	92126	Dsel	dermatan sulfate epimerase-like	GO:0008146: sulfotransferase activity		6	7.78669	7.75887	7.86272	8.29461	8.03384	8.07933	7.40145	7.32497	7.7749	7.65244	7.50732	7.68176
298267	57685	Cachd1	cache domain containing 1			6	6.96881	6.92737	6.84654	7.36719	7.26475	7.3018	6.76551	6.66421	6.99659	7.14229	6.90734	7.22609
293886	55664	Cdc37l1	cell division cycle 37 homolog (S. cerevisiae)-like 1	GO:0005737: cytoplasm, GO:0005737: cytoplasm		6	8.11893	8.07554	8.08177	8.24851	8.18368	8.15131	7.91786	7.80315	8.04664	8.0803	8.07296	8.10546
25031	5332	Plcb4	phospholipase C, beta 4	GO:0004435: phosphatidylinositol phospholipase C activity, GO:0004871: signal transducer activity, GO:0005509: calcium ion binding, GO:0005622: intracellular, GO:0005634: nucleus, GO:0005737: cytoplasm, GO:0005790: smooth endoplasmic reticulum, GO:0006629: lipid metabolic process, GO:0007602: phototransduction, GO:0014069: postsynaptic density, GO:0016042: lipid catabolic process, GO:0030425: den…	00562: Inositol phosphate metabolism, 01100: Metabolic pathways, 04020: Calcium signaling pathway, 04062: Chemokine signaling pathway, 04070: Phosphatidylinositol signaling system, 04270: Vascular smooth muscle contraction, 04310: Wnt signaling pathway, 04540: Gap junction, 04720: Long-term potentiation, 04730: Long-term depression, 04912: GnRH signaling pathway, 04916: Melanogenesis, 04970: Sali…	6	8.8308	8.65475	8.66232	9.1002	8.8855	8.95462	8.67967	8.59746	8.61806	8.8267	8.60437	8.66081
114102	64072	Cdh23	cadherin-related 23	GO:0001917: photoreceptor inner segment, GO:0005509: calcium ion binding, GO:0005886: plasma membrane, GO:0005929: cilium, GO:0005932: microtubule basal body, GO:0006816: calcium ion transport, GO:0007156: homophilic cell adhesion, GO:0007605: sensory perception of sound, GO:0007626: locomotory behavior, GO:0008344: adult locomotory behavior, GO:0016021: integral to membrane, GO:0032420: stereoci…		6	7.02756	6.63111	6.72177	7.49819	7.06135	7.41271	6.4522	6.40328	6.566	6.93787	6.78574	6.73434
314249	26030	Plekhg3	pleckstrin homology domain containing, family G (with RhoGef domain) member 3	GO:0005089: Rho guanyl-nucleotide exchange factor activity, GO:0005543: phospholipid binding, GO:0005622: intracellular, GO:0035023: regulation of Rho protein signal transduction		6	7.94468	7.75638	7.90618	8.21064	8.01881	8.18138	7.63427	7.63935	7.71458	7.90814	7.76605	7.77054
29535		Pdx1	pancreatic and duodenal homeobox 1	GO:0000122: negative regulation of transcription from RNA polymerase II promoter, GO:0001046: core promoter sequence-specific DNA binding, GO:0001889: liver development, GO:0003309: type B pancreatic cell differentiation, GO:0003309: type B pancreatic cell differentiation, GO:0003677: DNA binding, GO:0003682: chromatin binding, GO:0003700: sequence-specific DNA binding transcription factor activi…	04930: Type II diabetes mellitus, 04950: Maturity onset diabetes of the young	6	9.26114	9.05836	9.15539	9.66518	9.40767	9.57462	9.0252	9.1033	9.27355	9.36179	9.18896	9.16376
25566	7111	Tmod1	tropomodulin 1	GO:0003779: actin binding, GO:0005523: tropomyosin binding, GO:0005523: tropomyosin binding, GO:0005634: nucleus, GO:0005737: cytoplasm, GO:0008180: signalosome, GO:0008180: signalosome, GO:0016020: membrane, GO:0016020: membrane, GO:0030016: myofibril, GO:0030016: myofibril, GO:0030239: myofibril assembly, GO:0030239: myofibril assembly, GO:0030863: cortical cytoskeleton, GO:0030863: cortical cy…		6	6.22639	6.06514	6.09874	6.93234	6.4806	6.84353	6.01349	5.79331	5.93263	5.97928	6.15884	6.0782
301529	23549	Dnpep	aspartyl aminopeptidase	GO:0004177: aminopeptidase activity, GO:0006508: proteolysis, GO:0008237: metallopeptidase activity, GO:0008270: zinc ion binding		6	8.36321	8.2401	8.32952	8.64426	8.61862	8.59386	8.23191	8.23786	8.21602	8.39413	8.44833	8.37278
503194	89944	Glb1l2	galactosidase, beta 1-like 2	GO:0004565: beta-galactosidase activity, GO:0005975: carbohydrate metabolic process, GO:0043169: cation binding		6	8.82871	8.80448	8.85948	9.36289	9.28627	9.26868	8.71062	8.62822	8.68243	8.98028	8.82437	8.8484
500526	8569	Mknk1	MAP kinase-interacting serine/threonine kinase 1	GO:0004674: protein serine/threonine kinase activity, GO:0004674: protein serine/threonine kinase activity, GO:0005524: ATP binding, GO:0005524: ATP binding, GO:0005622: intracellular, GO:0006417: regulation of translation, GO:0006468: protein phosphorylation, GO:0007243: intracellular protein kinase cascade, GO:0018105: peptidyl-serine phosphorylation	04010: MAPK signaling pathway, 04910: Insulin signaling pathway	6	7.42606	7.2535	7.52668	7.76209	7.59374	7.68487	7.26937	7.27431	7.04647	7.41385	7.41784	7.23998
497815	4897	Nrcam	neuronal cell adhesion molecule	GO:0001525: angiogenesis, GO:0005886: plasma membrane, GO:0005886: plasma membrane, GO:0007155: cell adhesion, GO:0007411: axon guidance, GO:0007417: central nervous system development, GO:0008104: protein localization, GO:0010975: regulation of neuron projection development, GO:0016021: integral to membrane, GO:0016337: cell-cell adhesion, GO:0019227: neuronal action potential propagation, GO:00…	04514: Cell adhesion molecules (CAMs)	6	8.69774	8.65249	8.76277	8.81252	8.71496	8.95356	8.30034	8.34004	8.52502	8.63974	8.52289	8.75029
299903	169026	Slc30a8	solute carrier family 30 (zinc transporter), member 8	GO:0003674: molecular_function, GO:0005385: zinc ion transmembrane transporter activity, GO:0005385: zinc ion transmembrane transporter activity, GO:0005623: cell, GO:0005886: plasma membrane, GO:0005886: plasma membrane, GO:0006829: zinc ion transport, GO:0006882: cellular zinc ion homeostasis, GO:0006882: cellular zinc ion homeostasis, GO:0009749: response to glucose stimulus, GO:0009749: respo…		6	11.1377	10.9669	11.1068	11.2139	11.02	11.2098	10.7154	10.6495	10.8523	11.0776	10.8742	10.926
266668	2907	Grina	glutamate receptor, ionotropic, N-methyl D-aspartate-associated protein 1 (glutamate binding)	GO:0005261: cation channel activity, GO:0016021: integral to membrane		6	10.3261	10.1838	10.4639	10.4633	10.3808	10.52	10.0591	10.0684	10.1904	10.3515	10.3261	10.2709
361840	9806	Spock2	sparc/osteonectin, cwcv and kazal-like domains proteoglycan 2	GO:0005509: calcium ion binding, GO:0005509: calcium ion binding, GO:0005539: glycosaminoglycan binding, GO:0005539: glycosaminoglycan binding, GO:0005578: proteinaceous extracellular matrix, GO:0007165: signal transduction, GO:0010811: positive regulation of cell-substrate adhesion, GO:0010811: positive regulation of cell-substrate adhesion, GO:0019800: peptide cross-linking via chondroitin 4-su…		6	9.4212	9.3247	9.28347	9.54859	9.43352	9.47511	9.06086	9.20561	9.1857	9.38069	9.29238	9.23221
24476	3375	Iapp	islet amyloid polypeptide	GO:0005179: hormone activity, GO:0005179: hormone activity, GO:0005615: extracellular space, GO:0005615: extracellular space, GO:0006006: glucose metabolic process, GO:0019233: sensory perception of pain, GO:0019233: sensory perception of pain, GO:0030141: secretory granule, GO:0042755: eating behavior, GO:0043025: neuronal cell body, GO:0043025: neuronal cell body, GO:0045596: negative regulatio…	04950: Maturity onset diabetes of the young	6	12.0703	12.0362	12.0857	12.3153	12.1874	12.273	11.7762	11.8758	11.9813	12.167	12.0723	12.094
54303		Bpifa2f	BPI fold containing family A, member 2F	GO:0008289: lipid binding		6	6.4828	6.48671	6.51667	6.87955	6.7114	6.9228	6.08064	6.24121	6.08912	6.4562	6.27223	6.42617
64053	1740	Dlg2	discs, large homolog 2 (Drosophila)	GO:0005515: protein binding, GO:0005737: cytoplasm, GO:0005886: plasma membrane, GO:0007268: synaptic transmission, GO:0008022: protein C-terminus binding, GO:0008022: protein C-terminus binding, GO:0010923: negative regulation of phosphatase activity, GO:0010923: negative regulation of phosphatase activity, GO:0014069: postsynaptic density, GO:0019233: sensory perception of pain, GO:0019903: pro…		6	7.55398	7.62615	7.452	8.18446	7.99448	8.07663	6.95881	7.18688	7.28841	7.38189	7.24	7.3689
306487	57509	Mtus1	microtubule associated tumor suppressor 1	GO:0003674: molecular_function, GO:0005575: cellular_component, GO:0005634: nucleus, GO:0005739: mitochondrion, GO:0005794: Golgi apparatus, GO:0005886: plasma membrane, GO:0007049: cell cycle, GO:0071375: cellular response to peptide hormone stimulus		6	8.34515	8.35973	8.23384	8.64637	8.45367	8.61602	8.0461	8.13758	8.22832	8.33208	8.12127	8.31299
312270	57189	RGD1563986	similar to RIKEN cDNA E330009J07 gene			6	8.3965	8.21799	8.37753	8.49461	8.40339	8.35777	8.02087	8.05798	8.09802	8.27266	8.0542	8.23873
307740	6299	Sall1	sal-like 1 (Drosophila)	GO:0000122: negative regulation of transcription from RNA polymerase II promoter, GO:0000792: heterochromatin, GO:0001657: ureteric bud development, GO:0001822: kidney development, GO:0001843: neural tube closure, GO:0003281: ventricular septum development, GO:0003337: mesenchymal to epithelial transition involved in metanephros morphogenesis, GO:0003674: molecular_function, GO:0003676: nucleic a…		6	8.08635	7.92816	7.95485	8.16807	8.07528	8.03589	7.53533	7.69463	7.65875	7.84197	7.78897	7.81973
287722	113277	Tmem106a	transmembrane protein 106A	GO:0003674: molecular_function, GO:0005575: cellular_component, GO:0008150: biological_process, GO:0016021: integral to membrane		6	6.46169	6.20054	6.34524	6.46994	6.51173	6.50379	5.96399	6.17935	6.21739	6.29744	6.24041	6.2288
362924	6482	St3gal1	ST3 beta-galactoside alpha-2,3-sialyltransferase 1	GO:0003836: beta-galactoside (CMP) alpha-2,3-sialyltransferase activity, GO:0006468: protein phosphorylation, GO:0006486: protein glycosylation	00512: Mucin type O-Glycan biosynthesis, 00533: Glycosaminoglycan biosynthesis - keratan sulfate, 00603: Glycosphingolipid biosynthesis - globo series, 00604: Glycosphingolipid biosynthesis - ganglio series, 01100: Metabolic pathways	6	10.5221	10.3525	10.2999	10.8062	10.7697	10.6285	9.90392	10.0819	10.189	10.213	10.307	10.3147
50662	861	Runx1	runt-related transcription factor 1	GO:0000975: regulatory region DNA binding, GO:0001501: skeletal system development, GO:0001501: skeletal system development, GO:0001701: in utero embryonic development, GO:0001701: in utero embryonic development, GO:0001889: liver development, GO:0001889: liver development, GO:0002318: myeloid progenitor cell differentiation, GO:0002318: myeloid progenitor cell differentiation, GO:0003674: molecu…	05200: Pathways in cancer, 05220: Chronic myeloid leukemia, 05221: Acute myeloid leukemia	6	9.23604	9.09671	8.95389	9.46216	9.257	9.35622	8.32482	8.74427	8.87561	8.85427	8.92447	8.81997
59303	55161	Tmem33	transmembrane protein 33	GO:0003674: molecular_function, GO:0005575: cellular_component, GO:0008150: biological_process, GO:0016021: integral to membrane, GO:0042470: melanosome, GO:0042470: melanosome		6	9.11018	9.20708	9.09612	9.20621	9.20552	9.08956	8.94773	9.04716	9.02369	8.87717	8.96247	8.87579
302671	8905	Ap1s2	adaptor-related protein complex 1, sigma 2 subunit	GO:0003674: molecular_function, GO:0005575: cellular_component, GO:0006886: intracellular protein transport, GO:0008150: biological_process, GO:0008565: protein transporter activity, GO:0016192: vesicle-mediated transport, GO:0030117: membrane coat	04142: Lysosome	6	10.1626	10.3718	9.96238	10.3897	10.347	10.1431	9.82425	9.95677	9.93752	9.55641	9.76603	9.55959
83841	6386	Sdcbp	syndecan binding protein	GO:0001948: glycoprotein binding, GO:0005109: frizzled binding, GO:0005109: frizzled binding, GO:0005137: interleukin-5 receptor binding, GO:0005137: interleukin-5 receptor binding, GO:0005515: protein binding, GO:0005622: intracellular, GO:0005737: cytoplasm, GO:0005886: plasma membrane, GO:0005895: interleukin-5 receptor complex, GO:0005895: interleukin-5 receptor complex, GO:0007265: Ras prote…		6	10.9305	10.9667	10.8683	10.9315	10.9352	10.8172	10.7673	10.86	10.7602	10.6976	10.759	10.648
29419	8650	Numb	numb homolog (Drosophila)	GO:0005515: protein binding, GO:0005634: nucleus, GO:0005737: cytoplasm, GO:0005769: early endosome, GO:0007399: nervous system development, GO:0007405: neuroblast proliferation, GO:0007409: axonogenesis, GO:0008013: beta-catenin binding, GO:0008283: cell proliferation, GO:0016020: membrane, GO:0016323: basolateral plasma membrane, GO:0019897: extrinsic to plasma membrane, GO:0021670: lateral ven…	04330: Notch signaling pathway	6	8.07654	8.02404	7.982	8.07675	8.03674	7.87309	7.86428	7.93879	7.74108	7.66048	7.8081	7.64687
363799	152002	Xxylt1	xyloside xylosyltransferase 1	GO:0016757: transferase activity, transferring glycosyl groups		6	7.88674	7.77367	7.78097	7.89727	7.80949	7.69012	7.54907	7.69377	7.58486	7.447	7.56912	7.40245
297814	767	Car8	carbonic anhydrase 8	GO:0004089: carbonate dehydratase activity, GO:0005737: cytoplasm, GO:0005737: cytoplasm, GO:0006730: one-carbon metabolic process, GO:0008270: zinc ion binding, GO:0048015: phosphatidylinositol-mediated signaling, GO:0048015: phosphatidylinositol-mediated signaling	00910: Nitrogen metabolism	6	8.32589	8.2453	7.42875	8.75731	8.39747	7.94299	7.19439	7.54445	7.12668	7.16956	7.09866	7.21829
100361238	153020	RGD1562220	similar to GPI-gamma 4; GPIgamma4	GO:0005088: Ras guanyl-nucleotide exchange factor activity, GO:0005088: Ras guanyl-nucleotide exchange factor activity, GO:0005622: intracellular, GO:0007264: small GTPase mediated signal transduction, GO:0051056: regulation of small GTPase mediated signal transduction		6	6.39546	6.39276	6.06894	6.79909	6.65939	6.4325	5.60811	6.13572	5.79508	5.53657	5.73417	5.73494
29650	102	Adam10	ADAM metallopeptidase domain 10	GO:0001701: in utero embryonic development, GO:0001701: in utero embryonic development, GO:0001701: in utero embryonic development, GO:0004175: endopeptidase activity, GO:0004222: metalloendopeptidase activity, GO:0004222: metalloendopeptidase activity, GO:0004222: metalloendopeptidase activity, GO:0005634: nucleus, GO:0005634: nucleus, GO:0005634: nucleus, GO:0005737: cytoplasm, GO:0005737: cyto…	05010: Alzheimer's disease	6	9.10289	9.05072	8.76631	9.2722	9.12728	8.93575	8.70406	8.74752	8.67683	8.75082	8.57457	8.45297
689995	5509	Ppp1r3d	protein phosphatase 1, regulatory subunit 3D	GO:0004721: phosphoprotein phosphatase activity, GO:0005977: glycogen metabolic process, GO:0005979: regulation of glycogen biosynthetic process, GO:0005981: regulation of glycogen catabolic process, GO:0019899: enzyme binding, GO:0042587: glycogen granule	04910: Insulin signaling pathway	6	7.93163	7.91228	7.76212	8.13428	7.91436	7.91567	7.73342	7.75038	7.73517	7.61836	7.61954	7.53058
317322	2239	Gpc4	glypican 4	GO:0003674: molecular_function, GO:0005575: cellular_component, GO:0005578: proteinaceous extracellular matrix, GO:0008150: biological_process, GO:0009897: external side of plasma membrane, GO:0009897: external side of plasma membrane, GO:0031225: anchored to membrane, GO:0043395: heparan sulfate proteoglycan binding		6	8.57297	8.63444	8.38522	8.53082	8.64314	8.39977	7.87748	8.2665	8.09651	8.02953	8.09668	8.07446
494346		Slmo2	slowmo homolog 2 (Drosophila)	GO:0005739: mitochondrion		6	9.11442	9.15359	8.92078	9.16154	9.2455	9.00676	8.66842	8.7521	8.68457	8.80107	8.88367	8.80485
362011	128338	Dram2	DNA-damage regulated autophagy modulator 2	GO:0005764: lysosome, GO:0005764: lysosome, GO:0005765: lysosomal membrane, GO:0005794: Golgi apparatus, GO:0006915: apoptotic process, GO:0006917: induction of apoptosis, GO:0006917: induction of apoptosis, GO:0016021: integral to membrane, GO:0043231: intracellular membrane-bounded organelle		6	7.73984	7.715	7.5771	7.76392	7.90014	7.62349	7.32495	7.45544	7.30968	7.51439	7.47623	7.39927
24624	5096	Pccb	propionyl CoA carboxylase, beta polypeptide	GO:0004658: propionyl-CoA carboxylase activity, GO:0005524: ATP binding, GO:0005739: mitochondrion, GO:0005739: mitochondrion, GO:0005739: mitochondrion, GO:0005759: mitochondrial matrix, GO:0009062: fatty acid catabolic process, GO:0009063: cellular amino acid catabolic process, GO:0016874: ligase activity	00280: Valine, leucine and isoleucine degradation, 00630: Glyoxylate and dicarboxylate metabolism, 00640: Propanoate metabolism, 01100: Metabolic pathways	6	7.14257	7.17141	7.067	7.17481	7.32235	7.2129	7.10926	7.08039	6.93614	6.91076	7.03061	6.83152
363065	92912	Ube2q2	ubiquitin-conjugating enzyme E2Q family member 2	GO:0003674: molecular_function, GO:0004842: ubiquitin-protein ligase activity, GO:0004842: ubiquitin-protein ligase activity, GO:0005575: cellular_component, GO:0008150: biological_process, GO:0070936: protein K48-linked ubiquitination, GO:0070936: protein K48-linked ubiquitination	04120: Ubiquitin mediated proteolysis	6	7.88108	7.9542	7.87683	7.91288	8.04094	7.96784	7.83602	7.73413	7.76232	7.73911	7.82864	7.78333
498685		LOC498685	similar to UPF0308 protein C9orf21			6	8.0049	8.10695	8.11954	7.99498	8.01385	8.09386	7.78904	7.84293	7.92631	7.82719	7.98515	7.86726
689249	89970	Rspry1	ring finger and SPRY domain containing 1	GO:0008270: zinc ion binding		6	7.69714	7.80422	7.75609	7.71066	7.78264	7.76291	7.48114	7.47727	7.45576	7.54092	7.57287	7.63032
78965	1435	Csf1	colony stimulating factor 1 (macrophage)	GO:0001503: ossification, GO:0001954: positive regulation of cell-matrix adhesion, GO:0001954: positive regulation of cell-matrix adhesion, GO:0003006: developmental process involved in reproduction, GO:0003006: developmental process involved in reproduction, GO:0005125: cytokine activity, GO:0005125: cytokine activity, GO:0005157: macrophage colony-stimulating factor receptor binding, GO:0005157…	04060: Cytokine-cytokine receptor interaction, 04380: Osteoclast differentiation, 04640: Hematopoietic cell lineage, 05323: Rheumatoid arthritis	6	6.16739	6.24994	6.38093	6.20258	6.20085	6.50974	5.34752	5.6127	5.803	5.90337	5.74436	5.89592
404781	440073	Iqsec3	IQ motif and Sec7 domain 3	GO:0005086: ARF guanyl-nucleotide exchange factor activity, GO:0005086: ARF guanyl-nucleotide exchange factor activity, GO:0005543: phospholipid binding, GO:0005634: nucleus, GO:0005634: nucleus, GO:0005634: nucleus, GO:0005737: cytoplasm, GO:0005737: cytoplasm, GO:0005802: trans-Golgi network, GO:0016192: vesicle-mediated transport, GO:0030036: actin cytoskeleton organization, GO:0030054: cell j…	04144: Endocytosis	6	6.79103	6.76548	6.91513	6.80625	6.76333	6.80546	6.39046	6.62928	6.47846	6.5045	6.59283	6.69892
117955	9497	Slc4a7	solute carrier family 4, sodium bicarbonate cotransporter, member 7	GO:0005452: inorganic anion exchanger activity, GO:0006814: sodium ion transport, GO:0007601: visual perception, GO:0015293: symporter activity, GO:0016021: integral to membrane, GO:0016323: basolateral plasma membrane, GO:0016324: apical plasma membrane, GO:0021747: cochlear nucleus development, GO:0031410: cytoplasmic vesicle, GO:0032420: stereocilium, GO:0046666: retinal cell programmed cell d…		6	7.57236	7.46123	7.44706	7.71563	7.42906	7.65094	6.91951	7.00103	7.3554	7.12772	7.14021	7.16482
25311	1630	Dcc	deleted in colorectal carcinoma	GO:0001764: neuron migration, GO:0001764: neuron migration, GO:0001975: response to amphetamine, GO:0003713: transcription coactivator activity, GO:0005042: netrin receptor activity, GO:0005515: protein binding, GO:0005886: plasma membrane, GO:0006915: apoptotic process, GO:0007411: axon guidance, GO:0010976: positive regulation of neuron projection development, GO:0016021: integral to membrane, …	04360: Axon guidance, 05200: Pathways in cancer, 05210: Colorectal cancer	6	6.42382	6.31882	6.47079	6.74195	6.64504	6.47942	5.7409	5.86116	5.9034	5.81413	6.00068	5.96034
65195	3752	Kcnd3	potassium voltage-gated channel, Shal-related subfamily, member 3	GO:0005216: ion channel activity, GO:0005249: voltage-gated potassium channel activity, GO:0005249: voltage-gated potassium channel activity, GO:0005250: A-type (transient outward) potassium channel activity, GO:0005267: potassium channel activity, GO:0005515: protein binding, GO:0005887: integral to plasma membrane, GO:0006813: potassium ion transport, GO:0008076: voltage-gated potassium channel…		6	6.32427	6.28569	6.43981	6.4275	6.35263	6.3793	5.42624	5.85248	5.88734	5.81928	5.98069	5.65688
65023	30820	Kcnip1	Kv channel-interacting protein 1	GO:0005244: voltage-gated ion channel activity, GO:0005267: potassium channel activity, GO:0005509: calcium ion binding, GO:0005509: calcium ion binding, GO:0005886: plasma membrane, GO:0015459: potassium channel regulator activity, GO:0030425: dendrite, GO:0043025: neuronal cell body, GO:0045760: positive regulation of action potential, GO:0046982: protein heterodimerization activity, GO:0047485…		6	10.082	10.0912	10.1692	10.1119	10.0231	10.1988	9.56026	9.79711	9.71223	9.51038	9.70796	9.77362
312896	8989	Trpa1	transient receptor potential cation channel, subfamily A, member 1	GO:0005216: ion channel activity, GO:0005262: calcium channel activity, GO:0005262: calcium channel activity, GO:0006816: calcium ion transport, GO:0009409: response to cold, GO:0009409: response to cold, GO:0015267: channel activity, GO:0016021: integral to membrane, GO:0032421: stereocilium bundle, GO:0032421: stereocilium bundle, GO:0042493: response to drug, GO:0042493: response to drug, GO:0…		6	6.45692	6.467	6.45159	6.2496	6.47178	6.64241	5.93289	5.94455	6.10322	5.73604	5.98543	6.03777
303630	55062	Wipi1	WD repeat domain, phosphoinositide interacting 1	GO:0000045: autophagic vacuole assembly, GO:0000407: pre-autophagosomal structure, GO:0000421: autophagic vacuole membrane, GO:0000421: autophagic vacuole membrane, GO:0003674: molecular_function, GO:0005102: receptor binding, GO:0005575: cellular_component, GO:0005737: cytoplasm, GO:0005737: cytoplasm, GO:0005802: trans-Golgi network, GO:0005802: trans-Golgi network, GO:0005829: cytosol, GO:0006…		6	9.30902	9.33703	9.47133	9.40587	9.3741	9.5604	8.94306	9.09571	9.11728	8.96503	8.8683	8.94767
266766		Rcan1	regulator of calcineurin 1	GO:0005634: nucleus, GO:0005634: nucleus, GO:0005737: cytoplasm, GO:0005737: cytoplasm, GO:0007165: signal transduction, GO:0007519: skeletal muscle tissue development, GO:0009612: response to mechanical stimulus, GO:0019722: calcium-mediated signaling, GO:0030346: protein phosphatase 2B binding, GO:0043627: response to estrogen stimulus, GO:0043666: regulation of phosphoprotein phosphatase activ…		6	9.8047	9.82399	9.90542	9.87205	9.72533	9.94843	9.45458	9.48244	9.55574	9.34089	9.46435	9.28129
305935	9107	Mtmr6	myotubularin related protein 6	GO:0004725: protein tyrosine phosphatase activity, GO:0005737: cytoplasm, GO:0005737: cytoplasm, GO:0015269: calcium-activated potassium channel activity, GO:0015269: calcium-activated potassium channel activity	00051: Fructose and mannose metabolism	6	7.33177	7.4414	7.38485	7.31907	7.33268	7.28441	7.19647	7.16662	7.07613	7.26233	7.18579	7.17195
291212	148789	B3galnt2	beta-1,3-N-acetylgalactosaminyltransferase 2	GO:0005794: Golgi apparatus, GO:0006486: protein glycosylation, GO:0008378: galactosyltransferase activity, GO:0016021: integral to membrane		6	7.26179	7.25277	7.18355	7.19444	7.15195	7.19514	7.0738	7.02288	6.87937	7.0341	7.12968	6.98619
500950	57693	Zfp317	zinc finger protein 317	GO:0003676: nucleic acid binding, GO:0005622: intracellular, GO:0006355: regulation of transcription, DNA-dependent, GO:0008270: zinc ion binding		6	7.50478	7.68137	7.64722	7.6732	7.71964	7.69274	7.5162	7.393	7.38792	7.59523	7.60919	7.54509
64512	2535	Fzd2	frizzled family receptor 2	GO:0001775: cell activation, GO:0001944: vasculature development, GO:0003149: membranous septum morphogenesis, GO:0003150: muscular septum morphogenesis, GO:0003151: outflow tract morphogenesis, GO:0003151: outflow tract morphogenesis, GO:0004930: G-protein coupled receptor activity, GO:0005737: cytoplasm, GO:0005737: cytoplasm, GO:0005886: plasma membrane, GO:0005886: plasma membrane, GO:0007199…	04310: Wnt signaling pathway, 04916: Melanogenesis, 05200: Pathways in cancer, 05217: Basal cell carcinoma	6	7.04511	6.93936	7.15872	7.01142	7.10887	6.9059	6.6521	6.72652	6.58395	6.86369	6.86929	6.86772
116467	7104	Tm4sf4	transmembrane 4 L six family member 4	GO:0016021: integral to membrane, GO:0042246: tissue regeneration		6	10.8767	10.9554	10.9864	11.0162	11.0766	10.9161	10.6012	10.6862	10.6757	10.9495	10.8939	10.723
57395	57393	Tmem27	transmembrane protein 27	GO:0005737: cytoplasm, GO:0006508: proteolysis, GO:0008237: metallopeptidase activity, GO:0008241: peptidyl-dipeptidase activity, GO:0016020: membrane, GO:0016021: integral to membrane		6	10.4873	10.5812	10.5337	10.5593	10.5612	10.5488	10.0294	10.2756	10.2333	10.4144	10.4107	10.3465
24765	7857	Scg2	secretogranin II	GO:0000165: MAPK cascade, GO:0000165: MAPK cascade, GO:0001525: angiogenesis, GO:0001525: angiogenesis, GO:0001938: positive regulation of endothelial cell proliferation, GO:0001938: positive regulation of endothelial cell proliferation, GO:0005125: cytokine activity, GO:0005125: cytokine activity, GO:0005615: extracellular space, GO:0005615: extracellular space, GO:0005622: intracellular, GO:000…		6	10.2141	10.2604	10.2051	10.6986	10.4602	10.4797	10.1218	10.1553	10.2341	10.1399	10.0671	10.0891
29510	58488	Pctp	phosphatidylcholine transfer protein	GO:0005829: cytosol, GO:0008203: cholesterol metabolic process, GO:0008203: cholesterol metabolic process, GO:0008525: phosphatidylcholine transporter activity, GO:0008525: phosphatidylcholine transporter activity, GO:0008525: phosphatidylcholine transporter activity, GO:0015914: phospholipid transport, GO:0015914: phospholipid transport, GO:0015914: phospholipid transport, GO:0031210: phosphatid…		6	6.97288	6.96121	6.81719	7.45825	7.06379	7.31815	6.67463	6.74377	6.95878	6.77531	6.64477	6.69063
304479	22877	Mlxip	MLX interacting protein	GO:0005634: nucleus, GO:0005737: cytoplasm, GO:0006913: nucleocytoplasmic transport		6	8.14696	8.05195	8.0923	8.29809	8.17686	8.20356	7.99352	8.03484	8.11471	8.0214	8.06711	8.01788
683722	11116	LOC683722	Fgfr1 oncogene partner	GO:0005634: nucleus, GO:0005634: nucleus, GO:0005813: centrosome, GO:0005813: centrosome, GO:0006469: negative regulation of protein kinase activity, GO:0008284: positive regulation of cell proliferation, GO:0008284: positive regulation of cell proliferation, GO:0019901: protein kinase binding, GO:0019901: protein kinase binding, GO:0030292: protein tyrosine kinase inhibitor activity, GO:0030292:…		6	6.86083	6.81351	6.84345	7.04768	6.96421	7.02131	6.74965	6.77007	6.85681	6.75014	6.7762	6.81253
25613	5803	Ptprz1	protein tyrosine phosphatase, receptor-type, Z polypeptide 1	GO:0004725: protein tyrosine phosphatase activity, GO:0005578: proteinaceous extracellular matrix, GO:0005578: proteinaceous extracellular matrix, GO:0007409: axonogenesis, GO:0007409: axonogenesis, GO:0016021: integral to membrane, GO:0072534: perineuronal net, GO:0072534: perineuronal net		6	10.0871	9.92694	10.0561	10.6559	10.3536	10.7048	9.58596	9.63011	9.99099	9.72143	9.71747	9.75979
25280	6489	St8sia1	ST8 alpha-N-acetyl-neuraminide alpha-2,8-sialyltransferase 1	GO:0006486: protein glycosylation, GO:0008284: positive regulation of cell proliferation, GO:0008373: sialyltransferase activity, GO:0034605: cellular response to heat	00601: Glycosphingolipid biosynthesis - lacto and neolacto series, 00603: Glycosphingolipid biosynthesis - globo series, 00604: Glycosphingolipid biosynthesis - ganglio series, 01100: Metabolic pathways	6	6.70181	6.33539	6.77559	7.7412	7.18997	7.86796	6.1591	6.24118	6.78685	6.43872	6.45697	6.31737
50564	57369	Gjd2	gap junction protein, delta 2	GO:0001508: regulation of action potential, GO:0001508: regulation of action potential, GO:0005921: gap junction, GO:0005921: gap junction, GO:0005922: connexon complex, GO:0007267: cell-cell signaling, GO:0007267: cell-cell signaling, GO:0007268: synaptic transmission, GO:0007268: synaptic transmission, GO:0007601: visual perception, GO:0007601: visual perception, GO:0016021: integral to membrane	04540: Gap junction	6	8.06767	7.7897	8.01496	8.68495	8.31681	8.44166	8.00394	7.88938	8.19882	8.09706	7.7908	7.83582
192154	3092	Hip1	huntingtin interacting protein 1	GO:0005737: cytoplasm, GO:0005794: Golgi apparatus, GO:0006897: endocytosis, GO:0006897: endocytosis, GO:0006915: apoptotic process, GO:0006917: induction of apoptosis, GO:0006919: activation of cysteine-type endopeptidase activity involved in apoptotic process, GO:0016021: integral to membrane, GO:0030118: clathrin coat, GO:0030136: clathrin-coated vesicle, GO:0030276: clathrin binding, GO:00302…	05016: Huntington's disease	6	9.07751	8.76964	8.94175	9.54133	9.22066	9.42511	9.01169	8.84914	9.06476	8.93522	8.74477	8.86782
25584	2152	F3	coagulation factor III (thromboplastin, tissue factor)	GO:0001938: positive regulation of endothelial cell proliferation, GO:0001938: positive regulation of endothelial cell proliferation, GO:0002020: protease binding, GO:0002020: protease binding, GO:0002020: protease binding, GO:0002541: activation of plasma proteins involved in acute inflammatory response, GO:0002541: activation of plasma proteins involved in acute inflammatory response, GO:000554…	04610: Complement and coagulation cascades	6	7.9881	7.55898	7.95344	9.3961	8.7202	8.92726	7.80598	7.44793	7.79669	7.83119	7.14042	7.63301
100362819	26053	LOC100362819	autism susceptibility candidate 2-like			6	8.05047	7.85745	7.93379	8.27345	8.20946	8.17977	7.94117	7.91172	8.06736	7.95192	7.86798	7.97245
363089	54629	Fam63b	family with sequence similarity 63, member B	GO:0003674: molecular_function, GO:0005575: cellular_component, GO:0008150: biological_process		6	6.68861	6.71997	6.61965	7.18406	6.98771	7.04041	6.71086	6.60464	6.80214	6.61691	6.64382	6.63805
25677	4117	Mak	male germ cell-associated kinase	GO:0001750: photoreceptor outer segment, GO:0001750: photoreceptor outer segment, GO:0001750: photoreceptor outer segment, GO:0001917: photoreceptor inner segment, GO:0001917: photoreceptor inner segment, GO:0001917: photoreceptor inner segment, GO:0003713: transcription coactivator activity, GO:0003713: transcription coactivator activity, GO:0003713: transcription coactivator activity, GO:000467…		6	5.82421	5.84979	5.91253	6.82221	6.55556	6.49203	5.79285	5.93638	6.17107	5.69262	5.7081	5.87785
499702	171024	Synpo2	synaptopodin 2	GO:0005634: nucleus, GO:0005634: nucleus, GO:0015629: actin cytoskeleton, GO:0030018: Z disc, GO:0051371: muscle alpha-actinin binding, GO:0051371: muscle alpha-actinin binding, GO:0071889: 14-3-3 protein binding, GO:0071889: 14-3-3 protein binding		6	10.1146	9.90887	9.92065	10.5508	10.2866	10.322	9.91849	9.85829	10.0368	9.76159	9.78942	9.85375
117255	5782	Ptpn12	protein tyrosine phosphatase, non-receptor type 12	GO:0002102: podosome, GO:0004721: phosphoprotein phosphatase activity, GO:0004725: protein tyrosine phosphatase activity, GO:0005575: cellular_component, GO:0005737: cytoplasm, GO:0005829: cytosol, GO:0005829: cytosol, GO:0005886: plasma membrane, GO:0006470: protein dephosphorylation, GO:0017124: SH3 domain binding, GO:0035335: peptidyl-tyrosine dephosphorylation, GO:0042246: tissue regeneration		6	8.05387	7.86386	8.0014	8.18956	8.10536	8.12389	7.97779	7.91347	7.99825	7.85664	7.86386	7.92821
365567	10367	Micu1	mitochondrial calcium uptake 1	GO:0005509: calcium ion binding, GO:0005739: mitochondrion, GO:0005743: mitochondrial inner membrane, GO:0005743: mitochondrial inner membrane, GO:0005743: mitochondrial inner membrane, GO:0016021: integral to membrane, GO:0051561: elevation of mitochondrial calcium ion concentration, GO:0051561: elevation of mitochondrial calcium ion concentration, GO:0051561: elevation of mitochondrial calcium …		6	9.10724	9.04093	9.06575	9.2351	9.11347	9.28884	9.03914	8.98617	9.06069	8.99521	8.94677	9.01751
305556	23301	Ehbp1	EH domain binding protein 1	GO:0005737: cytoplasm		6	6.44475	6.33684	6.3616	6.76041	6.49271	6.70907	6.43671	6.24275	6.42898	6.1707	6.17673	6.36323
117269	6196	Rps6ka2	ribosomal protein S6 kinase polypeptide 2	GO:0000089: mitotic metaphase, GO:0001556: oocyte maturation, GO:0002035: brain renin-angiotensin system, GO:0004672: protein kinase activity, GO:0004674: protein serine/threonine kinase activity, GO:0004711: ribosomal protein S6 kinase activity, GO:0005634: nucleus, GO:0005737: cytoplasm, GO:0005819: spindle, GO:0006468: protein phosphorylation, GO:0007507: heart development, GO:0008285: negativ…	04010: MAPK signaling pathway, 04114: Oocyte meiosis, 04150: mTOR signaling pathway, 04720: Long-term potentiation, 04722: Neurotrophin signaling pathway, 04914: Progesterone-mediated oocyte maturation	6	9.47293	9.25116	9.40861	9.72459	9.43423	9.59124	9.18821	9.17242	9.19232	8.97513	8.86431	8.9791
295401	9890	Lppr4	lipid phosphate phosphatase-related protein type 4	GO:0003824: catalytic activity, GO:0005887: integral to plasma membrane, GO:0007409: axonogenesis, GO:0008195: phosphatidate phosphatase activity, GO:0009897: external side of plasma membrane, GO:0016020: membrane, GO:0042577: lipid phosphatase activity, GO:0046839: phospholipid dephosphorylation, GO:0048839: inner ear development, GO:0048839: inner ear development		6	10.2149	10.0405	10.1999	10.4515	10.2372	10.3014	9.99629	9.90702	10.0537	10.0069	9.85807	9.95433
361407	25839	Cog4	component of oligomeric golgi complex 4	GO:0006890: retrograde vesicle-mediated transport, Golgi to ER, GO:0006890: retrograde vesicle-mediated transport, Golgi to ER, GO:0007030: Golgi organization, GO:0007030: Golgi organization, GO:0017119: Golgi transport complex, GO:0017119: Golgi transport complex, GO:0048213: Golgi vesicle prefusion complex stabilization, GO:0048213: Golgi vesicle prefusion complex stabilization		6	7.74474	7.62855	7.64103	7.81497	7.78721	7.80885	7.69369	7.52508	7.60894	7.47901	7.40766	7.58749
361614	23201	Fam168a	family with sequence similarity 168, member A			6	8.20482	8.09944	8.12273	8.46495	8.40967	8.39205	8.13237	8.0849	8.21645	7.92989	7.86594	8.08753
289586	132671	Spata18	spermatogenesis associated 18	GO:0003674: molecular_function, GO:0005737: cytoplasm, GO:0005737: cytoplasm, GO:0005739: mitochondrion, GO:0005741: mitochondrial outer membrane, GO:0005741: mitochondrial outer membrane, GO:0006974: response to DNA damage stimulus, GO:0006974: response to DNA damage stimulus, GO:0007275: multicellular organismal development, GO:0007283: spermatogenesis, GO:0030154: cell differentiation, GO:0033…		6	8.14921	8.06415	7.99636	8.46255	8.36817	8.27464	8.13766	7.99828	8.02351	7.86377	7.8669	7.97991
293181	374378	Galntl4	UDP-N-acetyl-alpha-D-galactosamine:polypeptide N-acetylgalactosaminyltransferase-like 4	GO:0005794: Golgi apparatus, GO:0016021: integral to membrane, GO:0016757: transferase activity, transferring glycosyl groups, GO:0030246: carbohydrate binding	00512: Mucin type O-Glycan biosynthesis, 01100: Metabolic pathways	6	7.1161	6.85569	6.85539	7.52033	7.25333	7.03248	6.81589	6.84295	6.76621	6.48562	6.8193	6.59399
54264	9935	Mafb	v-maf musculoaponeurotic fibrosarcoma oncogene homolog B (avian)	GO:0003677: DNA binding, GO:0003700: sequence-specific DNA binding transcription factor activity, GO:0005515: protein binding, GO:0005634: nucleus, GO:0005667: transcription factor complex, GO:0005667: transcription factor complex, GO:0006351: transcription, DNA-dependent, GO:0006357: regulation of transcription from RNA polymerase II promoter, GO:0007379: segment specification, GO:0007379: segme…		6	5.62066	5.63625	5.72988	6.53833	6.16237	6.11821	5.54798	5.59531	5.54332	5.02224	5.50066	5.53183
83837	25805	Bambi	BMP and activin membrane-bound inhibitor, homolog (Xenopus laevis)	GO:0005109: frizzled binding, GO:0005109: frizzled binding, GO:0005737: cytoplasm, GO:0005737: cytoplasm, GO:0005886: plasma membrane, GO:0005886: plasma membrane, GO:0007179: transforming growth factor beta receptor signaling pathway, GO:0008284: positive regulation of cell proliferation, GO:0008284: positive regulation of cell proliferation, GO:0008360: regulation of cell shape, GO:0008360: reg…		6	7.24011	7.51753	7.34334	8.01321	7.98517	7.7028	6.90226	7.24356	7.05163	6.78974	6.97111	6.88922
29613	4916	Ntrk3	neurotrophic tyrosine kinase, receptor, type 3	GO:0000139: Golgi membrane, GO:0001764: neuron migration, GO:0004714: transmembrane receptor protein tyrosine kinase activity, GO:0005030: neurotrophin receptor activity, GO:0005030: neurotrophin receptor activity, GO:0005524: ATP binding, GO:0005737: cytoplasm, GO:0005886: plasma membrane, GO:0005886: plasma membrane, GO:0005887: integral to plasma membrane, GO:0006950: response to stress, GO:00…	04722: Neurotrophin signaling pathway	6	7.7364	7.73708	7.6028	8.25493	7.95364	7.99531	7.6195	7.78077	7.802	7.71385	7.46708	7.57309
306417	57630	Sh3rf1	SH3 domain containing ring finger 1	GO:0005078: MAP-kinase scaffold activity, GO:0005078: MAP-kinase scaffold activity, GO:0005515: protein binding, GO:0005794: Golgi apparatus, GO:0005829: cytosol, GO:0005829: cytosol, GO:0006917: induction of apoptosis, GO:0008270: zinc ion binding, GO:0009967: positive regulation of signal transduction, GO:0016567: protein ubiquitination, GO:0016874: ligase activity, GO:0030027: lamellipodium, G…		6	6.99547	7.0683	6.94008	7.27318	7.18179	7.17419	7.04884	7.11598	7.10633	7.03721	6.84546	6.84926
363484	53344	Chic1	cysteine-rich hydrophobic domain 1			6	9.89934	9.85572	9.85984	10.1678	10.0736	9.95001	9.78342	9.75008	9.86196	9.85288	9.64219	9.61568
246307	80150	Asrgl1	asparaginase like 1	GO:0003948: N4-(beta-N-acetylglucosaminyl)-L-asparaginase activity, GO:0004067: asparaginase activity, GO:0005634: nucleus, GO:0005634: nucleus, GO:0005737: cytoplasm, GO:0015630: microtubule cytoskeleton, GO:0015630: microtubule cytoskeleton, GO:0033345: asparagine catabolic process via L-aspartate		6	6.66254	6.73998	6.7425	7.11604	6.95967	6.98832	6.69462	6.77538	6.6198	6.62368	6.56116	6.60306
312166	93664	Cadps2	Ca++-dependent secretion activator 2	GO:0005543: phospholipid binding, GO:0016023: cytoplasmic membrane-bounded vesicle, GO:0016082: synaptic vesicle priming, GO:0031410: cytoplasmic vesicle, GO:0042734: presynaptic membrane, GO:0045211: postsynaptic membrane, GO:0045921: positive regulation of exocytosis		6	6.50455	6.47299	6.54678	6.99561	6.80014	6.89695	6.33418	6.60854	6.45706	6.35519	6.04471	6.18794
294515	2309	Foxo3	forkhead box O3	GO:0000122: negative regulation of transcription from RNA polymerase II promoter, GO:0000122: negative regulation of transcription from RNA polymerase II promoter, GO:0001542: ovulation from ovarian follicle, GO:0001542: ovulation from ovarian follicle, GO:0001544: initiation of primordial ovarian follicle growth, GO:0001544: initiation of primordial ovarian follicle growth, GO:0001547: antral ov…	04062: Chemokine signaling pathway, 04722: Neurotrophin signaling pathway, 05213: Endometrial cancer, 05223: Non-small cell lung cancer	6	8.04239	8.07838	8.04195	8.3207	8.18075	8.3237	8.13422	8.1375	8.05631	8.0218	7.91516	8.03322
316982	55196	RGD1309621	similar to hypothetical protein FLJ10652			6	7.36681	7.50416	7.40241	7.79559	7.73747	7.62487	7.53804	7.44516	7.48384	7.38244	7.21067	7.48945
290749	3660	Irf2	interferon regulatory factor 2	GO:0000975: regulatory region DNA binding, GO:0003677: DNA binding, GO:0003700: sequence-specific DNA binding transcription factor activity, GO:0003700: sequence-specific DNA binding transcription factor activity, GO:0005634: nucleus, GO:0005634: nucleus, GO:0005925: focal adhesion, GO:0005925: focal adhesion, GO:0006355: regulation of transcription, DNA-dependent		6	8.13842	8.21668	8.14067	8.4085	8.34774	8.34339	8.22923	8.19941	8.28114	8.14501	8.11304	8.20907
100314207		Mir770	microRNA mir-770			6	5.91487	5.76266	5.8488	5.99368	6.0558	5.98674	5.86279	5.9444	5.91964	5.82772	5.74808	5.82035
100363005	5178	LOC100363005	rCG32052-like	GO:0003676: nucleic acid binding, GO:0005634: nucleus, GO:0005634: nucleus, GO:0005737: cytoplasm, GO:0005737: cytoplasm, GO:0008270: zinc ion binding		6	11.3237	11.1775	11.212	11.4995	11.3115	11.3741	11.3225	11.2258	11.3266	11.1575	11.0528	11.1228
311622	6789	Stk4	serine/threonine kinase 4	GO:0000287: magnesium ion binding, GO:0000287: magnesium ion binding, GO:0000902: cell morphogenesis, GO:0000902: cell morphogenesis, GO:0001569: patterning of blood vessels, GO:0001569: patterning of blood vessels, GO:0001841: neural tube formation, GO:0001841: neural tube formation, GO:0003157: endocardium development, GO:0003157: endocardium development, GO:0004674: protein serine/threonine ki…	04010: MAPK signaling pathway, 05200: Pathways in cancer, 05223: Non-small cell lung cancer	6	8.43441	8.24966	8.29645	8.61929	8.54272	8.5015	8.52188	8.41415	8.40521	8.14369	8.08325	8.08361
29717	8913	Cacna1g	calcium channel, voltage-dependent, T type, alpha 1G subunit	GO:0001508: regulation of action potential, GO:0002027: regulation of heart rate, GO:0005245: voltage-gated calcium channel activity, GO:0005886: plasma membrane, GO:0005886: plasma membrane, GO:0007204: elevation of cytosolic calcium ion concentration, GO:0007268: synaptic transmission, GO:0008332: low voltage-gated calcium channel activity, GO:0008332: low voltage-gated calcium channel activity…	04010: MAPK signaling pathway, 04020: Calcium signaling pathway, 04930: Type II diabetes mellitus	6	5.86003	5.55093	5.76508	6.38917	6.03048	6.22899	6.03916	5.85729	5.98357	5.79306	5.68488	5.65717
361719	144097	RGD1308106	LOC361719			6	8.27931	8.1066	8.2751	8.37495	8.31826	8.42745	8.27896	8.29779	8.32117	8.13538	8.18615	8.0997
364879	51015	Isoc1	isochorismatase domain containing 1	GO:0003824: catalytic activity, GO:0005777: peroxisome		6	7.88574	7.85875	7.85349	8.08084	8.04048	7.94093	7.92192	7.88602	7.88924	7.77925	7.8463	7.76528
363058	23705	Cadm1	cell adhesion molecule 1	GO:0001889: liver development, GO:0005102: receptor binding, GO:0005102: receptor binding, GO:0005886: plasma membrane, GO:0005886: plasma membrane, GO:0005911: cell-cell junction, GO:0005911: cell-cell junction, GO:0007155: cell adhesion, GO:0007156: homophilic cell adhesion, GO:0007156: homophilic cell adhesion, GO:0007157: heterophilic cell-cell adhesion, GO:0007157: heterophilic cell-cell adh…	04514: Cell adhesion molecules (CAMs)	6	6.59374	6.68797	6.49508	7.48246	7.29541	6.72136	6.87259	6.96605	6.67532	6.36641	6.40149	6.03834
312777	2120	Etv6	ets variant 6	GO:0003677: DNA binding, GO:0003700: sequence-specific DNA binding transcription factor activity, GO:0003700: sequence-specific DNA binding transcription factor activity, GO:0005634: nucleus, GO:0006355: regulation of transcription, DNA-dependent, GO:0019904: protein domain specific binding, GO:0019904: protein domain specific binding, GO:0030154: cell differentiation, GO:0030154: cell differenti…	04320: Dorso-ventral axis formation	6	6.99326	6.96697	6.70341	7.34194	7.1481	6.91069	6.79499	6.94224	6.64119	6.54056	6.58112	6.32023
498728	54898	Elovl2	ELOVL fatty acid elongase 2	GO:0000038: very long-chain fatty acid metabolic process, GO:0005783: endoplasmic reticulum, GO:0005783: endoplasmic reticulum, GO:0009922: fatty acid elongase activity, GO:0009922: fatty acid elongase activity, GO:0016021: integral to membrane, GO:0016747: transferase activity, transferring acyl groups other than amino-acyl groups, GO:0034626: fatty acid elongation, polyunsaturated fatty acid, G…	01040: Biosynthesis of unsaturated fatty acids	6	8.93801	8.95762	8.84378	9.28361	9.01471	8.92544	9.02512	9.02841	8.85914	8.58815	8.65775	8.43619
315510	22997	Igsf9b	immunoglobulin superfamily, member 9B			6	7.35827	7.28428	7.08697	7.49337	7.36811	7.24367	7.29285	7.26838	7.12462	6.89277	7.01639	6.70634
360502	83986	Itfg3	integrin alpha FG-GAP repeat containing 3	GO:0016021: integral to membrane		6	11.459	11.3443	11.3993	11.472	11.4706	11.509	11.4149	11.3586	11.34	11.2238	11.231	11.1818
312728	10867	Tspan9	tetraspanin 9	GO:0016021: integral to membrane		6	5.90392	5.75913	5.72841	5.81832	5.7604	5.89717	5.71489	5.80027	5.72307	5.61155	5.59821	5.5807
315309	7024	Tcfcp2	transcription factor CP2			6	7.57972	7.51895	7.62401	7.5603	7.59823	7.73863	7.61278	7.59879	7.56752	7.45028	7.35586	7.33242
361596	3418	Idh2	isocitrate dehydrogenase 2 (NADP+), mitochondrial	GO:0000287: magnesium ion binding, GO:0004450: isocitrate dehydrogenase (NADP+) activity, GO:0004450: isocitrate dehydrogenase (NADP+) activity, GO:0005739: mitochondrion, GO:0005743: mitochondrial inner membrane, GO:0005743: mitochondrial inner membrane, GO:0006097: glyoxylate cycle, GO:0006099: tricarboxylic acid cycle, GO:0006102: isocitrate metabolic process, GO:0006103: 2-oxoglutarate metabo…	00020: Citrate cycle (TCA cycle), 00480: Glutathione metabolism, 01100: Metabolic pathways, 04146: Peroxisome	6	10.1519	10.0333	10.1023	10.0949	10.0688	10.0969	9.88433	10.0353	9.92771	9.83907	9.82285	9.8924
100362814	25758	LOC100362814	hypothetical protein LOC100362814			6	6.12469	5.86128	6.07399	6.16503	5.96075	6.04623	5.81008	5.94338	5.85286	5.73569	5.72121	5.70363
65170	113178	Scamp4	secretory carrier membrane protein 4	GO:0015031: protein transport, GO:0016021: integral to membrane, GO:0019098: reproductive behavior, GO:0030133: transport vesicle		6	8.12849	8.03122	8.13827	8.09655	8.14904	8.21235	7.89858	7.99733	7.91498	7.7961	7.96618	7.71201
298199	123	Plin2	perilipin 2	GO:0003674: molecular_function, GO:0005634: nucleus, GO:0005634: nucleus, GO:0005737: cytoplasm, GO:0005811: lipid particle, GO:0005811: lipid particle, GO:0005886: plasma membrane, GO:0005886: plasma membrane, GO:0014070: response to organic cyclic compound, GO:0015909: long-chain fatty acid transport, GO:0015909: long-chain fatty acid transport, GO:0019915: lipid storage, GO:0019915: lipid stor…		6	6.53975	6.49004	6.5468	6.56417	6.47499	6.65346	6.35189	6.43899	6.46511	6.30035	6.20822	6.31943
365864		Tuft1	tuftelin 1	GO:0005737: cytoplasm		6	6.85419	6.801	7.01734	6.93637	6.9327	7.11732	6.69151	6.87195	6.80532	6.60457	6.36421	6.51394
286972	375743	Ptar1	protein prenyltransferase alpha subunit repeat containing 1	GO:0008318: protein prenyltransferase activity, GO:0018342: protein prenylation		6	8.7114	8.56652	8.7216	8.81172	8.69862	8.86444	8.48704	8.47829	8.71939	8.3619	8.29161	8.41147
501560	6197	Rps6ka3	ribosomal protein S6 kinase polypeptide 3	GO:0002224: toll-like receptor signaling pathway, GO:0003674: molecular_function, GO:0004674: protein serine/threonine kinase activity, GO:0004674: protein serine/threonine kinase activity, GO:0005524: ATP binding, GO:0005575: cellular_component, GO:0005634: nucleus, GO:0005737: cytoplasm, GO:0008150: biological_process, GO:0019901: protein kinase binding, GO:0032496: response to lipopolysacchari…	04010: MAPK signaling pathway, 04114: Oocyte meiosis, 04150: mTOR signaling pathway, 04720: Long-term potentiation, 04722: Neurotrophin signaling pathway, 04914: Progesterone-mediated oocyte maturation	6	9.12303	9.03166	9.17123	9.1514	9.05656	9.19277	8.93828	8.93453	9.06918	8.89327	8.79682	8.86608
679701		Barx2-ps1	BARX homeobox 2, pseudogene 1	GO:0000976: transcription regulatory region sequence-specific DNA binding, GO:0003700: sequence-specific DNA binding transcription factor activity, GO:0005634: nucleus		6	7.66828	7.62034	7.6069	7.75672	7.60804	7.83774	7.33475	7.38539	7.66496	7.1521	7.18194	7.25106
361877	23635	Ssbp2	single-stranded DNA binding protein 2	GO:0003697: single-stranded DNA binding, GO:0005634: nucleus, GO:0005737: cytoplasm, GO:0005737: cytoplasm		6	10.0254	9.91974	10.0795	9.93719	9.89472	9.99517	9.60385	9.79277	9.89667	9.66685	9.58564	9.70945
307489	56130	Pcdhb13	protocadherin beta 13			6	5.73578	5.82734	5.92677	5.83409	5.69741	5.87324	5.34086	5.42633	5.72059	5.39079	5.13469	5.29016
289501	345079	Sowahb	sosondowah ankyrin repeat domain family member B			6	6.05304	6.13642	5.94149	5.93302	6.01966	6.086	5.68712	5.86076	5.84731	5.66964	5.52634	5.78749
303350	84282	Rnf135	ring finger protein 135	GO:0004842: ubiquitin-protein ligase activity, GO:0004842: ubiquitin-protein ligase activity, GO:0005737: cytoplasm, GO:0005737: cytoplasm, GO:0008270: zinc ion binding, GO:0016567: protein ubiquitination, GO:0016567: protein ubiquitination, GO:0032728: positive regulation of interferon-beta production, GO:0032728: positive regulation of interferon-beta production, GO:0043021: ribonucleoprotein c…		6	7.04254	6.98832	7.01186	6.91045	6.948	7.01059	6.87703	6.79463	6.85514	6.76506	6.60781	6.80081
308003	22841	Rab11fip2	RAB11 family interacting protein 2 (class I)	GO:0003674: molecular_function, GO:0005575: cellular_component, GO:0005634: nucleus, GO:0005634: nucleus, GO:0005768: endosome, GO:0005768: endosome, GO:0008150: biological_process, GO:0019901: protein kinase binding, GO:0019901: protein kinase binding, GO:0030010: establishment of cell polarity, GO:0030010: establishment of cell polarity, GO:0042803: protein homodimerization activity, GO:0042803…	04144: Endocytosis	6	7.8708	7.9604	7.95555	8.04007	8.02012	8.0818	7.90832	7.9418	7.97185	7.85462	7.86394	7.91829
246326	51201	Zdhhc2	zinc finger, DHHC-type containing 2	GO:0008270: zinc ion binding, GO:0016021: integral to membrane, GO:0016409: palmitoyltransferase activity, GO:0016409: palmitoyltransferase activity, GO:0018345: protein palmitoylation, GO:0018345: protein palmitoylation		6	9.89573	10.0735	10.0201	10.1625	10.1785	10.193	9.922	10.0062	10.0475	9.69284	9.84171	9.85769
363098	9236	Ccpg1	cell cycle progression 1	GO:0016020: membrane, GO:0016020: membrane, GO:0045944: positive regulation of transcription from RNA polymerase II promoter, GO:0045944: positive regulation of transcription from RNA polymerase II promoter, GO:2001106: regulation of Rho guanyl-nucleotide exchange factor activity, GO:2001106: regulation of Rho guanyl-nucleotide exchange factor activity		6	8.52926	8.6595	8.71009	8.79788	8.78191	8.80474	8.5799	8.76345	8.7361	8.41942	8.37094	8.56212
307382		Napg	N-ethylmaleimide-sensitive factor attachment protein, gamma	GO:0005739: mitochondrion, GO:0006886: intracellular protein transport		6	8.42797	8.55093	8.53425	8.63767	8.51696	8.63163	8.41159	8.5335	8.48382	8.28548	8.27327	8.41454
25513	5295	Pik3r1	phosphoinositide-3-kinase, regulatory subunit 1 (alpha)	GO:0001878: response to yeast, GO:0001934: positive regulation of protein phosphorylation, GO:0001953: negative regulation of cell-matrix adhesion, GO:0001953: negative regulation of cell-matrix adhesion, GO:0005102: receptor binding, GO:0005158: insulin receptor binding, GO:0005158: insulin receptor binding, GO:0005159: insulin-like growth factor receptor binding, GO:0005159: insulin-like growth…	04012: ErbB signaling pathway, 04062: Chemokine signaling pathway, 04070: Phosphatidylinositol signaling system, 04150: mTOR signaling pathway, 04210: Apoptosis, 04370: VEGF signaling pathway, 04380: Osteoclast differentiation, 04510: Focal adhesion, 04620: Toll-like receptor signaling pathway, 04630: Jak-STAT signaling pathway, 04650: Natural killer cell mediated cytotoxicity, 04660: T cell rece…	6	9.25534	9.40662	9.29599	9.60586	9.49755	9.54161	9.32716	9.4051	9.40954	9.18128	9.10451	9.23792
498008	10614	Hexim1	hexamethylene bis-acetamide inducible 1	GO:0000122: negative regulation of transcription from RNA polymerase II promoter, GO:0000122: negative regulation of transcription from RNA polymerase II promoter, GO:0004861: cyclin-dependent protein kinase inhibitor activity, GO:0004861: cyclin-dependent protein kinase inhibitor activity, GO:0005634: nucleus, GO:0005634: nucleus, GO:0005737: cytoplasm, GO:0005737: cytoplasm, GO:0006351: transcr…		6	7.09359	7.41648	7.16047	7.58244	7.62228	7.56199	7.21589	7.35693	7.40389	6.74396	6.83503	7.07963
315058	54108	Chrac1	chromatin accessibility complex 1	GO:0005622: intracellular, GO:0043565: sequence-specific DNA binding		6	7.38521	7.46204	7.34359	7.6863	7.67438	7.65043	7.36232	7.53195	7.51218	7.06252	7.12899	7.43204
309161	11007	Ccdc85b	coiled-coil domain containing 85B	GO:0005634: nucleus, GO:0005634: nucleus, GO:0005813: centrosome, GO:0030308: negative regulation of cell growth, GO:0045599: negative regulation of fat cell differentiation, GO:0045599: negative regulation of fat cell differentiation, GO:0045892: negative regulation of transcription, DNA-dependent, GO:0045892: negative regulation of transcription, DNA-dependent		6	5.93695	6.01763	5.90394	6.09934	6.10103	6.23257	5.90046	5.98013	6.10869	5.8449	5.88543	5.85861
291000	23197	Faf2	Fas associated factor family member 2	GO:0005811: lipid particle, GO:0005811: lipid particle, GO:0006986: response to unfolded protein, GO:0031625: ubiquitin protein ligase binding, GO:0031625: ubiquitin protein ligase binding, GO:0034098: Cdc48p-Npl4p-Ufd1p AAA ATPase complex, GO:0034098: Cdc48p-Npl4p-Ufd1p AAA ATPase complex, GO:0043130: ubiquitin binding, GO:0043130: ubiquitin binding		6	9.32792	9.35799	9.33267	9.35844	9.38706	9.42615	9.29755	9.38581	9.36048	9.26501	9.27729	9.27769
25565	7091	Tle4	transducin-like enhancer of split 4 (E(sp1) homolog, Drosophila)	GO:0000122: negative regulation of transcription from RNA polymerase II promoter, GO:0000122: negative regulation of transcription from RNA polymerase II promoter, GO:0003682: chromatin binding, GO:0003682: chromatin binding, GO:0003705: RNA polymerase II distal enhancer sequence-specific DNA binding transcription factor activity, GO:0003714: transcription corepressor activity, GO:0003714: transc…		6	9.34778	9.27216	9.38367	9.48894	9.28365	9.62165	9.41046	9.4063	9.49323	9.09454	9.04051	9.19349
307833	9798	Ist1	increased sodium tolerance 1 homolog (yeast)	GO:0005793: endoplasmic reticulum-Golgi intermediate compartment, GO:0007049: cell cycle, GO:0016023: cytoplasmic membrane-bounded vesicle, GO:0051301: cell division		6	9.6453	9.61976	9.68687	9.8125	9.72238	9.83418	9.69645	9.74107	9.77544	9.5767	9.57053	9.64711
497984	22834	Zfp652	zinc finger protein 652	GO:0003677: DNA binding, GO:0005622: intracellular, GO:0005634: nucleus, GO:0006351: transcription, DNA-dependent, GO:0006355: regulation of transcription, DNA-dependent, GO:0008270: zinc ion binding		6	10.1655	10.0143	10.0101	10.2236	10.0828	10.2196	9.98817	10.0814	10.2373	9.72236	9.71857	9.88994
314862	8445	Dyrk2	dual-specificity tyrosine-(Y)-phosphorylation regulated kinase 2	GO:0000151: ubiquitin ligase complex, GO:0000151: ubiquitin ligase complex, GO:0000287: magnesium ion binding, GO:0000287: magnesium ion binding, GO:0004674: protein serine/threonine kinase activity, GO:0004674: protein serine/threonine kinase activity, GO:0004713: protein tyrosine kinase activity, GO:0004713: protein tyrosine kinase activity, GO:0005524: ATP binding, GO:0005524: ATP binding, GO:…		6	8.68686	8.57205	8.70847	8.79842	8.71429	8.87439	8.48016	8.63762	8.74533	8.34073	8.38149	8.48985
361944	1998	Elf2	E74-like factor 2	GO:0003700: sequence-specific DNA binding transcription factor activity, GO:0003700: sequence-specific DNA binding transcription factor activity, GO:0005634: nucleus, GO:0005634: nucleus, GO:0005737: cytoplasm, GO:0006357: regulation of transcription from RNA polymerase II promoter, GO:0043565: sequence-specific DNA binding, GO:0043565: sequence-specific DNA binding, GO:0045892: negative regulati…		6	8.57986	8.56002	8.58267	8.62353	8.62271	8.69109	8.5012	8.55621	8.60154	8.34968	8.38891	8.52393
171051	9478	Cabp1	calcium binding protein 1	GO:0005509: calcium ion binding, GO:0005509: calcium ion binding, GO:0005515: protein binding, GO:0005634: nucleus, GO:0005737: cytoplasm, GO:0005856: cytoskeleton, GO:0007275: multicellular organismal development, GO:0014069: postsynaptic density, GO:0030425: dendrite, GO:0043025: neuronal cell body, GO:0048167: regulation of synaptic plasticity, GO:0048306: calcium-dependent protein binding		6	7.06625	7.2495	7.17567	7.31009	7.2574	7.23663	7.17066	7.34827	7.11329	6.80897	6.95843	6.91033
299638	51548	Sirt6	sirtuin 6	GO:0003674: molecular_function, GO:0003956: NAD(P)+-protein-arginine ADP-ribosyltransferase activity, GO:0003956: NAD(P)+-protein-arginine ADP-ribosyltransferase activity, GO:0005575: cellular_component, GO:0005634: nucleus, GO:0005654: nucleoplasm, GO:0005654: nucleoplasm, GO:0005724: nuclear telomeric heterochromatin, GO:0005724: nuclear telomeric heterochromatin, GO:0006471: protein ADP-ribosy…		6	9.31526	9.41386	9.3943	9.47894	9.48377	9.52859	9.38487	9.4708	9.31916	9.16672	9.32914	9.25304
140610	1620	Dbc1	deleted in bladder cancer 1	GO:0005737: cytoplasm, GO:0005737: cytoplasm, GO:0007050: cell cycle arrest, GO:0008219: cell death, GO:0008219: cell death, GO:0015630: microtubule cytoskeleton, GO:0015630: microtubule cytoskeleton, GO:0045786: negative regulation of cell cycle, GO:0045786: negative regulation of cell cycle		6	6.87113	6.97774	6.57889	6.90328	7.03567	6.90394	6.45696	6.86554	6.65926	6.02879	6.3079	6.33325
24309	1628	Dbp	D site of albumin promoter (albumin D-box) binding protein	GO:0000977: RNA polymerase II regulatory region sequence-specific DNA binding, GO:0000977: RNA polymerase II regulatory region sequence-specific DNA binding, GO:0001077: RNA polymerase II core promoter proximal region sequence-specific DNA binding transcription factor activity involved in positive regulation of transcription, GO:0001077: RNA polymerase II core promoter proximal region sequence-sp…		6	10.0701	10.2496	10.0595	10.2166	10.3337	10.2073	10.0446	10.2315	10.1971	9.72237	9.89942	9.89298
291414	9150	Ctdp1	CTD (carboxy-terminal domain, RNA polymerase II, polypeptide A) phosphatase, subunit 1	GO:0005634: nucleus, GO:0008420: CTD phosphatase activity, GO:0015629: actin cytoskeleton		6	8.43312	8.53239	8.41425	8.46029	8.54794	8.4722	8.40437	8.53499	8.4623	8.19008	8.1863	8.29802
365963	431707	Lhx8	LIM homeobox 8	GO:0007611: learning or memory, GO:0008585: female gonad development, GO:0021879: forebrain neuron differentiation, GO:0021884: forebrain neuron development, GO:0042475: odontogenesis of dentin-containing tooth		6	9.10626	9.13045	8.94967	9.17974	9.22556	9.13314	9.03411	9.11543	8.9979	8.66271	8.64188	8.81327
289740	23481	Pes1	pescadillo homolog 1, containing BRCT domain (zebrafish)	GO:0000089: mitotic metaphase, GO:0000089: mitotic metaphase, GO:0000463: maturation of LSU-rRNA from tricistronic rRNA transcript (SSU-rRNA, 5.8S rRNA, LSU-rRNA), GO:0000463: maturation of LSU-rRNA from tricistronic rRNA transcript (SSU-rRNA, 5.8S rRNA, LSU-rRNA), GO:0000466: maturation of 5.8S rRNA from tricistronic rRNA transcript (SSU-rRNA, 5.8S rRNA, LSU-rRNA), GO:0000466: maturation of 5.8S…		6	8.37656	8.43089	8.26106	8.41287	8.51524	8.31653	8.26802	8.34621	8.26787	7.56003	7.76464	7.86475
25162	6671	Sp4	Sp4 transcription factor	GO:0003677: DNA binding, GO:0003700: sequence-specific DNA binding transcription factor activity, GO:0005634: nucleus, GO:0006355: regulation of transcription, DNA-dependent, GO:0006357: regulation of transcription from RNA polymerase II promoter, GO:0006357: regulation of transcription from RNA polymerase II promoter, GO:0008016: regulation of heart contraction, GO:0008016: regulation of heart c…		6	7.69058	7.6717	7.63073	7.97015	8.00918	7.86477	7.42099	7.64917	7.71396	7.3202	7.26307	7.54369
306636	1948	Efnb2	ephrin B2	GO:0001945: lymph vessel development, GO:0001945: lymph vessel development, GO:0002042: cell migration involved in sprouting angiogenesis, GO:0002042: cell migration involved in sprouting angiogenesis, GO:0005102: receptor binding, GO:0005886: plasma membrane, GO:0005886: plasma membrane, GO:0007155: cell adhesion, GO:0007155: cell adhesion, GO:0007219: Notch signaling pathway, GO:0007219: Notch …	04360: Axon guidance	6	7.0567	7.25	6.80287	7.79572	7.62957	7.23478	6.68705	6.79697	6.95245	6.23442	5.98316	6.56669
294072	159371	Slc35g1	solute carrier family 35, member G1	GO:0016020: membrane		6	8.86459	8.77631	8.78232	9.26531	9.25223	8.98343	8.71083	8.80289	8.71912	8.32727	8.31217	8.30325
25509	5080	Pax6	paired box 6	GO:0000790: nuclear chromatin, GO:0000790: nuclear chromatin, GO:0000979: RNA polymerase II core promoter sequence-specific DNA binding, GO:0000979: RNA polymerase II core promoter sequence-specific DNA binding, GO:0000981: sequence-specific DNA binding RNA polymerase II transcription factor activity, GO:0000981: sequence-specific DNA binding RNA polymerase II transcription factor activity, GO:00…	04950: Maturity onset diabetes of the young	6	10.916	10.8443	10.7994	11.0876	11.0517	10.9266	10.7369	10.7737	10.8391	10.6966	10.6603	10.6438
360687	253559	Cadm2	cell adhesion molecule 2	GO:0005515: protein binding, GO:0005737: cytoplasm, GO:0007155: cell adhesion, GO:0007420: brain development, GO:0016020: membrane, GO:0016021: integral to membrane, GO:0030054: cell junction, GO:0030424: axon, GO:0032809: neuronal cell body membrane, GO:0045202: synapse		6	6.62085	6.66334	6.42194	6.707	6.72556	6.62209	6.38906	6.52059	6.32731	6.2391	5.99459	6.06524
361448	116254	RGD1309759	similar to cDNA sequence BC013529			6	9.55081	9.63575	9.51171	9.73682	9.64729	9.56535	9.3781	9.44391	9.22488	9.03408	9.06551	9.1694
65272	54207	Kcnk10	potassium channel, subfamily K, member 10	GO:0005244: voltage-gated ion channel activity, GO:0005267: potassium channel activity, GO:0016021: integral to membrane, GO:0071805: potassium ion transmembrane transport	04971: Gastric acid secretion	6	6.16283	6.31989	6.14781	6.50011	6.38866	6.52482	6.17881	6.05374	5.96781	5.79337	5.54098	5.85118
29263	92	Acvr2a	activin A receptor, type IIA	GO:0001702: gastrulation with mouth forming second, GO:0001934: positive regulation of protein phosphorylation, GO:0001934: positive regulation of protein phosphorylation, GO:0004674: protein serine/threonine kinase activity, GO:0004675: transmembrane receptor protein serine/threonine kinase activity, GO:0004702: receptor signaling protein serine/threonine kinase activity, GO:0005024: transformin…	04060: Cytokine-cytokine receptor interaction, 04350: TGF-beta signaling pathway	6	7.53694	7.57106	7.61607	7.71445	7.6784	7.59236	7.5041	7.44206	7.47762	7.35877	7.0763	7.29275
299246	123016	Ttc8	tetratricopeptide repeat domain 8	GO:0003674: molecular_function, GO:0005575: cellular_component, GO:0005813: centrosome, GO:0005932: microtubule basal body, GO:0008150: biological_process, GO:0032391: photoreceptor connecting cilium, GO:0032391: photoreceptor connecting cilium, GO:0034464: BBSome, GO:0034464: BBSome, GO:0044441: cilium part, GO:0045444: fat cell differentiation, GO:0048560: establishment of anatomical structure …		7	7.67213	7.82891	7.77708	8.26937	7.98004	8.08698	7.87357	7.88788	7.89725	7.94411	7.8348	7.88983
65187	55879	Gabrq	gamma-aminobutyric acid (GABA) A receptor, theta		04080: Neuroactive ligand-receptor interaction	7	7.2127	7.1543	6.86625	7.89847	7.66923	7.60568	7.29372	7.21712	7.47214	7.28677	7.13707	7.01083
679898	153527	Zmat2	zinc finger, matrin type 2	GO:0003676: nucleic acid binding, GO:0005622: intracellular, GO:0008270: zinc ion binding	03040: Spliceosome	7	9.29712	9.29614	9.24385	9.54491	9.53489	9.39654	9.39501	9.2751	9.33714	9.31905	9.34571	9.31243
83589	320	Apba1	amyloid beta (A4) precursor protein-binding, family A, member 1	GO:0001540: beta-amyloid binding, GO:0001701: in utero embryonic development, GO:0005515: protein binding, GO:0005546: phosphatidylinositol-4,5-bisphosphate binding, GO:0005622: intracellular, GO:0005622: intracellular, GO:0005623: cell, GO:0005634: nucleus, GO:0005886: plasma membrane, GO:0006886: intracellular protein transport, GO:0006886: intracellular protein transport, GO:0007268: synaptic …		7	7.20171	7.1193	6.96383	7.67717	7.40613	7.48612	7.35361	7.35019	7.21964	7.23937	7.17842	7.34907
364050	50717	Dcaf8	DDB1 and CUL4 associated factor 8	GO:0016567: protein ubiquitination, GO:0080008: Cul4-RING ubiquitin ligase complex, GO:0080008: Cul4-RING ubiquitin ligase complex		7	9.95376	9.99323	9.8895	10.2476	10.1687	10.1405	10.1448	10.1282	10.0751	9.95134	10.0709	10.074
691506	54902	Ttc19	tetratricopeptide repeat domain 19	GO:0005739: mitochondrion, GO:0005743: mitochondrial inner membrane, GO:0005743: mitochondrial inner membrane, GO:0034551: mitochondrial respiratory chain complex III assembly, GO:0034551: mitochondrial respiratory chain complex III assembly		7	7.81762	7.88407	7.83709	7.99592	7.99369	8.00318	7.89428	7.91263	7.92376	7.73957	7.85129	7.8786
303634	10672	Gna13	guanine nucleotide binding protein (G protein), alpha 13	GO:0001525: angiogenesis, GO:0001569: patterning of blood vessels, GO:0001664: G-protein coupled receptor binding, GO:0001701: in utero embryonic development, GO:0005515: protein binding, GO:0005622: intracellular, GO:0007186: G-protein coupled receptor signaling pathway, GO:0007189: adenylate cyclase-activating G-protein coupled receptor signaling pathway, GO:0007204: elevation of cytosolic calc…	04270: Vascular smooth muscle contraction, 04730: Long-term depression, 04810: Regulation of actin cytoskeleton	7	8.85804	8.9757	8.89333	9.05323	9.06795	9.11947	8.95457	8.9393	8.97313	8.77451	8.90763	8.81229
362264	6431	Srsf6	serine/arginine-rich splicing factor 6	GO:0005634: nucleus, GO:0048025: negative regulation of nuclear mRNA splicing, via spliceosome	03040: Spliceosome	7	8.33506	8.38302	8.37655	8.67017	8.50829	8.61218	8.55118	8.51709	8.60623	8.27755	8.44895	8.34322
309478	9849	Zfp518a	zinc finger protein 518A	GO:0003677: DNA binding, GO:0005634: nucleus, GO:0006351: transcription, DNA-dependent, GO:0006355: regulation of transcription, DNA-dependent, GO:0008270: zinc ion binding		7	6.00934	6.06782	6.1478	6.32863	6.33225	6.43382	6.31284	6.20467	6.27082	6.14755	6.14112	6.17641
362962	23492	Cbx7	chromobox homolog 7	GO:0000122: negative regulation of transcription from RNA polymerase II promoter, GO:0000122: negative regulation of transcription from RNA polymerase II promoter, GO:0000790: nuclear chromatin, GO:0000790: nuclear chromatin, GO:0000792: heterochromatin, GO:0000792: heterochromatin, GO:0003727: single-stranded RNA binding, GO:0003727: single-stranded RNA binding, GO:0005634: nucleus, GO:0005634: …		7	6.73221	6.85075	6.71504	6.95888	6.92096	7.0032	7.00495	6.87794	6.91056	6.79385	6.86635	6.81966
310678	333932	Hist2h3c2	histone cluster 2, H3c2	GO:0000786: nucleosome, GO:0003677: DNA binding, GO:0005634: nucleus, GO:0006334: nucleosome assembly	05322: Systemic lupus erythematosus	7	11.4118	11.4651	11.4474	11.5061	11.5398	11.4972	11.5684	11.5166	11.6544	11.4035	11.4211	11.3856
363210	23469	Phf3	PHD finger protein 3	GO:0005634: nucleus, GO:0006351: transcription, DNA-dependent, GO:0008270: zinc ion binding		7	8.96526	8.9567	9.03965	9.01691	9.09209	9.10385	9.13508	9.06989	9.12079	8.96236	8.98853	8.94548
83830	2957	Gtf2a1	general transcription factor IIA, 1	GO:0001103: RNA polymerase II repressing transcription factor binding, GO:0003677: DNA binding, GO:0003677: DNA binding, GO:0005634: nucleus, GO:0005672: transcription factor TFIIA complex, GO:0005672: transcription factor TFIIA complex, GO:0005737: cytoplasm, GO:0005737: cytoplasm, GO:0006355: regulation of transcription, DNA-dependent, GO:0006366: transcription from RNA polymerase II promoter, …	03022: Basal transcription factors	7	9.01635	9.10034	9.07399	9.18156	9.11382	9.12237	9.1978	9.11577	9.18569	8.99868	9.01493	8.92597
360829	23141	Ankle2	ankyrin repeat and LEM domain containing 2	GO:0005635: nuclear envelope, GO:0005737: cytoplasm, GO:0005737: cytoplasm, GO:0016021: integral to membrane		7	7.95432	7.99106	8.03109	8.08899	8.06429	8.00881	8.14474	7.98602	8.06927	7.91085	7.89854	7.83725
300320	83746	L3mbtl2	l(3)mbt-like 2 (Drosophila)	GO:0005634: nucleus, GO:0005634: nucleus, GO:0006351: transcription, DNA-dependent, GO:0006355: regulation of transcription, DNA-dependent, GO:0008270: zinc ion binding, GO:0016568: chromatin modification, GO:0035064: methylated histone residue binding, GO:0035064: methylated histone residue binding, GO:0035064: methylated histone residue binding, GO:0042393: histone binding		7	8.13241	8.07321	8.07136	8.18504	8.26016	8.21299	8.29019	8.20743	8.1617	8.10294	8.01823	8.01723
308701	123283	Tarsl2	threonyl-tRNA synthetase-like 2	GO:0004829: threonine-tRNA ligase activity, GO:0005524: ATP binding, GO:0005737: cytoplasm, GO:0006435: threonyl-tRNA aminoacylation	00970: Aminoacyl-tRNA biosynthesis	7	6.62242	6.69711	6.59401	6.82615	6.91009	6.7349	6.92676	6.76138	6.71481	6.58562	6.39259	6.51566
288923	1725	Dhps	deoxyhypusine synthase	GO:0005575: cellular_component, GO:0008612: peptidyl-lysine modification to hypusine, GO:0034038: deoxyhypusine synthase activity, GO:0050983: deoxyhypusine biosynthetic process from spermidine, GO:0051289: protein homotetramerization		7	7.42429	7.54243	7.4369	7.63748	7.67251	7.56115	7.68917	7.75709	7.62069	7.42227	7.52796	7.39976
361020	11102	Rpp14	ribonuclease P 14 subunit (human)	GO:0004540: ribonuclease activity, GO:0008033: tRNA processing	03013: RNA transport	7	6.8586	7.0074	6.87248	7.07599	7.07987	7.04437	7.08736	7.17103	6.99656	6.83477	6.86558	6.88291
294030	119392	Sfr1	SWI5-dependent recombination repair 1	GO:0000724: double-strand break repair via homologous recombination, GO:0000724: double-strand break repair via homologous recombination, GO:0005634: nucleus, GO:0005634: nucleus, GO:0032798: Swi5-Sfr1 complex, GO:0032798: Swi5-Sfr1 complex		7	8.79425	8.78723	8.78064	8.94912	8.86601	8.85354	8.92716	8.9588	8.93111	8.72915	8.75647	8.8428
360921	22902	Rufy3	RUN and FYVE domain containing 3	GO:0030175: filopodium, GO:0030426: growth cone, GO:0046872: metal ion binding, GO:0050771: negative regulation of axonogenesis		7	9.09514	9.14476	9.04149	9.25027	9.12777	9.12926	9.26247	9.26259	9.26527	8.94364	9.03239	9.09612
294292	11165	Nudt3	nudix (nucleoside diphosphate linked moiety X)-type motif 3	GO:0000287: magnesium ion binding, GO:0000287: magnesium ion binding, GO:0005737: cytoplasm, GO:0008486: diphosphoinositol-polyphosphate diphosphatase activity, GO:0008486: diphosphoinositol-polyphosphate diphosphatase activity, GO:0052840: inositol diphosphate tetrakisphosphate diphosphatase activity, GO:0052843: inositol-1-diphosphate-2,3,4,5,6-pentakisphosphate diphosphatase activity, GO:00528…		7	8.68858	8.68519	8.71728	8.86535	8.77444	8.87333	8.88869	8.86259	8.89023	8.63258	8.5996	8.60947
305471	23598	Zfp278	zinc finger protein 278	GO:0003677: DNA binding, GO:0003682: chromatin binding, GO:0005634: nucleus, GO:0006355: regulation of transcription, DNA-dependent, GO:0007283: spermatogenesis, GO:0008584: male gonad development, GO:0010468: regulation of gene expression, GO:0030217: T cell differentiation, GO:0045893: positive regulation of transcription, DNA-dependent		7	5.96406	6.12883	5.97296	6.19243	6.0583	6.25434	6.30455	6.29178	6.25411	5.89245	5.95206	5.96866
309041	55623	Thumpd1	THUMP domain containing 1			7	8.4855	8.53806	8.4829	8.68282	8.60202	8.61816	8.56891	8.64414	8.56975	8.43225	8.45487	8.50189
288702	84747	Unc119b	unc-119 homolog B (C. elegans)	GO:0008289: lipid binding, GO:0035869: ciliary transition zone, GO:0042953: lipoprotein transport, GO:0060271: cilium morphogenesis		7	7.33244	7.40674	7.29655	7.4876	7.45926	7.47762	7.39188	7.4885	7.52585	7.30376	7.26197	7.33684
116504	23164	Mprip	myosin phosphatase Rho interacting protein	GO:0003779: actin binding, GO:0005543: phospholipid binding, GO:0005737: cytoplasm, GO:0005856: cytoskeleton		7	9.39142	9.34605	9.22517	9.46976	9.38216	9.42993	9.48768	9.49782	9.4612	9.23829	9.3285	9.29794
303617		Falz	fetal Alzheimer antigen			7	8.80126	8.71362	8.69244	8.84005	8.80346	8.86921	8.84409	8.8488	8.8368	8.63417	8.6832	8.69158
304298	221937	Foxk1	forkhead box K1	GO:0003677: DNA binding, GO:0003700: sequence-specific DNA binding transcription factor activity, GO:0005634: nucleus, GO:0005730: nucleolus, GO:0005730: nucleolus, GO:0006357: regulation of transcription from RNA polymerase II promoter, GO:0006357: regulation of transcription from RNA polymerase II promoter, GO:0030308: negative regulation of cell growth, GO:0030308: negative regulation of cell …		7	8.12977	8.07344	7.97722	8.15542	8.14626	8.25271	8.20843	8.29598	8.23225	8.00316	7.93591	8.07502
500252	8971	H1fx	H1 histone family, member X	GO:0000786: nucleosome, GO:0003677: DNA binding, GO:0005634: nucleus, GO:0006334: nucleosome assembly		7	8.01	7.85096	7.86818	8.13086	8.0488	8.13776	8.1419	8.2078	8.05184	7.8833	7.75453	7.93153
362600	54936	Adprhl2	ADP-ribosylhydrolase like 2	GO:0005634: nucleus, GO:0005634: nucleus, GO:0016787: hydrolase activity		7	7.33184	7.21734	7.33406	7.33074	7.37908	7.32132	7.43145	7.56186	7.45702	7.22807	7.2589	7.34467
688749	7289	Tulp3	tubby-like protein 3	GO:0001701: in utero embryonic development, GO:0001701: in utero embryonic development, GO:0001843: neural tube closure, GO:0001843: neural tube closure, GO:0005929: cilium, GO:0007420: brain development, GO:0007420: brain development, GO:0008589: regulation of smoothened signaling pathway, GO:0021904: dorsal/ventral neural tube patterning, GO:0021914: negative regulation of smoothened signaling …		7	6.93016	6.90077	6.94554	7.03197	7.10047	7.19007	7.12493	7.30661	7.19922	7.06339	7.0453	6.96485
310544	79884	Map9	microtubule-associated protein 9	GO:0005634: nucleus, GO:0005737: cytoplasm, GO:0005794: Golgi apparatus		7	8.82146	8.93594	8.9046	9.07315	8.97763	8.95753	9.123	9.19084	9.10136	8.97639	8.99768	8.96569
362672	57470	Lrrc47	leucine rich repeat containing 47	GO:0003723: RNA binding, GO:0004826: phenylalanine-tRNA ligase activity		7	6.88026	6.91312	6.82007	7.08045	7.00365	6.99877	7.06758	7.18739	7.14574	6.88837	6.90473	6.90305
25023	5579	Prkcb	protein kinase C, beta	GO:0003682: chromatin binding, GO:0003682: chromatin binding, GO:0004697: protein kinase C activity, GO:0004697: protein kinase C activity, GO:0005080: protein kinase C binding, GO:0005246: calcium channel regulator activity, GO:0005515: protein binding, GO:0005524: ATP binding, GO:0005622: intracellular, GO:0005634: nucleus, GO:0005634: nucleus, GO:0005737: cytoplasm, GO:0005813: centrosome, GO:…	04010: MAPK signaling pathway, 04012: ErbB signaling pathway, 04020: Calcium signaling pathway, 04062: Chemokine signaling pathway, 04070: Phosphatidylinositol signaling system, 04270: Vascular smooth muscle contraction, 04310: Wnt signaling pathway, 04370: VEGF signaling pathway, 04510: Focal adhesion, 04530: Tight junction, 04540: Gap junction, 04650: Natural killer cell mediated cytotoxicity, …	7	8.29457	8.30391	8.21893	8.60247	8.42799	8.46878	8.68568	8.53409	8.58702	8.29854	8.30375	8.30458
303659	124602	Kif19	kinesin family member 19	GO:0003777: microtubule motor activity, GO:0005524: ATP binding, GO:0005874: microtubule, GO:0007018: microtubule-based movement		7	6.81094	6.84807	6.58648	7.13264	6.78076	6.88155	7.32436	7.17123	7.22913	6.87443	6.68138	6.8424
100910964		LOC100910964	dihydropyrimidinase-related protein 5-like			7	9.0826	9.12892	9.03325	9.3724	9.10905	9.31212	9.55009	9.41873	9.38478	9.20854	9.11149	9.13097
100362124	9742	LOC100362124	intraflagellar transport 140	GO:0005929: cilium, GO:0032391: photoreceptor connecting cilium, GO:0035085: cilium axoneme, GO:0042384: cilium assembly		7	6.60778	6.72085	6.63213	7.04526	6.97265	7.09539	6.92685	6.96501	7.09639	6.83655	6.71406	7.01512
301085	79443	Fyco1	FYVE and coiled-coil domain containing 1	GO:0005764: lysosome, GO:0005770: late endosome, GO:0005776: autophagic vacuole, GO:0006810: transport, GO:0016021: integral to membrane, GO:0046872: metal ion binding, GO:0072383: plus-end-directed vesicle transport along microtubule		7	6.62819	6.64477	6.72827	6.89013	6.78258	6.89736	6.84408	6.83186	6.84198	6.7539	6.81411	6.8833
85493	23	Abcf1	ATP-binding cassette, subfamily F (GCN20), member 1	GO:0005524: ATP binding, GO:0005524: ATP binding, GO:0005524: ATP binding, GO:0005635: nuclear envelope, GO:0005635: nuclear envelope, GO:0005654: nucleoplasm, GO:0005654: nucleoplasm, GO:0005737: cytoplasm, GO:0005840: ribosome, GO:0006412: translation, GO:0006413: translational initiation, GO:0006413: translational initiation, GO:0006413: translational initiation, GO:0008494: translation activa…		7	8.83277	8.85317	8.86027	8.97733	8.9334	8.90817	9.02141	8.94425	8.96338	8.91757	8.88739	8.84244
24781	6508	Slc4a3	solute carrier family 4 (anion exchanger), member 3	GO:0005452: inorganic anion exchanger activity, GO:0005886: plasma membrane, GO:0015301: anion:anion antiporter activity, GO:0016021: integral to membrane, GO:0051453: regulation of intracellular pH		7	5.40594	5.17384	5.17664	5.7999	5.65495	5.76039	5.89287	5.63396	5.5683	5.5721	5.60058	5.43397
500441	84688	RGD1561916	similar to testes development-related NYD-SP22 isoform 1	GO:0002177: manchette, GO:0002177: manchette, GO:0005634: nucleus, GO:0005634: nucleus, GO:0005737: cytoplasm, GO:0043014: alpha-tubulin binding, GO:0043014: alpha-tubulin binding, GO:0043623: cellular protein complex assembly, GO:0043623: cellular protein complex assembly, GO:0048471: perinuclear region of cytoplasm, GO:0048471: perinuclear region of cytoplasm		7	7.52638	7.5289	7.36572	7.71096	7.86444	7.7724	7.97005	7.89138	7.87503	7.66446	7.82001	7.7424
100363248	387104	LOC100363248	Temporarily Assigned Gene name family member (tag-241)-like			7	7.89946	7.89177	7.72822	8.07178	8.12164	8.06573	8.0803	7.98176	8.16436	7.90184	7.99646	7.91124
303798	421	Arvcf	armadillo repeat gene deleted in velo-cardio-facial syndrome	GO:0005634: nucleus, GO:0005737: cytoplasm, GO:0005886: plasma membrane		8	6.7007	6.73353	6.70073	6.69274	6.49321	6.64686	7.44366	7.15209	6.98335	6.89756	6.57585	6.7473
246271	54738	Fev	FEV (ETS oncogene family)	GO:0003690: double-stranded DNA binding, GO:0003700: sequence-specific DNA binding transcription factor activity, GO:0005634: nucleus, GO:0005634: nucleus, GO:0006351: transcription, DNA-dependent, GO:0010628: positive regulation of gene expression, GO:0042551: neuron maturation, GO:0042551: neuron maturation, GO:0043565: sequence-specific DNA binding, GO:0045893: positive regulation of transcrip…		8	8.04156	8.00555	7.85449	7.90485	7.82215	7.90067	8.61401	8.38385	8.28069	8.00333	7.81283	8.03317
313558	100132074	Foxo6	forkhead box O6	GO:0003690: double-stranded DNA binding, GO:0003705: RNA polymerase II distal enhancer sequence-specific DNA binding transcription factor activity, GO:0005634: nucleus, GO:0005667: transcription factor complex, GO:0005737: cytoplasm, GO:0005829: cytosol, GO:0006974: response to DNA damage stimulus, GO:0007389: pattern specification process, GO:0008134: transcription factor binding, GO:0008285: ne…		8	6.40677	6.30717	6.38794	6.40312	6.0342	6.33968	6.80612	6.80551	6.63854	6.41318	6.28064	6.39862
360818	23014	Fbxo21	F-box protein 21	GO:0003677: DNA binding		8	9.5108	9.34908	9.47934	9.52917	9.40445	9.41463	9.78976	9.65263	9.60915	9.4672	9.36703	9.42767
25297	784	Cacnb3	calcium channel, voltage-dependent, beta 3 subunit	GO:0005245: voltage-gated calcium channel activity, GO:0005245: voltage-gated calcium channel activity, GO:0005245: voltage-gated calcium channel activity, GO:0005245: voltage-gated calcium channel activity, GO:0005515: protein binding, GO:0005891: voltage-gated calcium channel complex, GO:0005891: voltage-gated calcium channel complex, GO:0006816: calcium ion transport, GO:0006816: calcium ion t…	04010: MAPK signaling pathway, 04260: Cardiac muscle contraction, 05410: Hypertrophic cardiomyopathy (HCM), 05412: Arrhythmogenic right ventricular cardiomyopathy (ARVC), 05414: Dilated cardiomyopathy	8	10.2431	10.2227	10.2306	10.2827	10.1511	10.1739	10.3767	10.3626	10.3121	10.2173	10.1811	10.1164
315114		C1qtnf6	C1q and tumor necrosis factor related protein 6	GO:0005581: collagen, GO:0005615: extracellular space, GO:0005615: extracellular space, GO:0042802: identical protein binding, GO:0042802: identical protein binding, GO:0051259: protein oligomerization, GO:0070208: protein heterotrimerization, GO:0070208: protein heterotrimerization		8	8.42229	8.54431	8.37828	8.64172	8.29686	8.2686	8.91416	8.91173	8.73869	8.51177	8.24162	8.26643
64524	7086	Tkt	transketolase	GO:0000287: magnesium ion binding, GO:0003824: catalytic activity, GO:0004802: transketolase activity, GO:0004802: transketolase activity, GO:0005634: nucleus, GO:0005634: nucleus, GO:0005777: peroxisome, GO:0005789: endoplasmic reticulum membrane, GO:0006098: pentose-phosphate shunt, GO:0009052: pentose-phosphate shunt, non-oxidative branch, GO:0030246: carbohydrate binding, GO:0030976: thiamine…	00030: Pentose phosphate pathway, 01100: Metabolic pathways	8	9.9454	9.9005	9.86918	9.88537	9.80372	9.76198	10.0769	10.139	10.0284	9.86479	9.76659	9.77158
361439	23456	Abcb10	ATP-binding cassette, subfamily B (MDR/TAP), member 10	GO:0003674: molecular_function, GO:0005524: ATP binding, GO:0005575: cellular_component, GO:0005739: mitochondrion, GO:0005743: mitochondrial inner membrane, GO:0005743: mitochondrial inner membrane, GO:0005886: plasma membrane, GO:0008150: biological_process, GO:0015421: oligopeptide-transporting ATPase activity, GO:0016021: integral to membrane, GO:0032592: integral to mitochondrial membrane, G…	02010: ABC transporters	8	6.04506	6.13888	6.16844	6.06323	5.99009	5.95831	6.33006	6.18561	6.22131	6.05356	6.14239	6.10936
499870	5888	Rad51	RAD51 homolog (S. cerevisiae)	GO:0000724: double-strand break repair via homologous recombination, GO:0000793: condensed chromosome, GO:0000794: condensed nuclear chromosome, GO:0000800: lateral element, GO:0003674: molecular_function, GO:0003684: damaged DNA binding, GO:0003690: double-stranded DNA binding, GO:0003697: single-stranded DNA binding, GO:0005524: ATP binding, GO:0005524: ATP binding, GO:0005634: nucleus, GO:0005…	03440: Homologous recombination, 05200: Pathways in cancer, 05212: Pancreatic cancer	8	7.21598	7.44828	7.45726	7.28319	7.27327	7.24387	7.76208	7.77998	7.57678	7.39846	7.46542	7.44801
308607	79733	E2f8	E2F transcription factor 8	GO:0003677: DNA binding, GO:0005634: nucleus, GO:0008283: cell proliferation, GO:0042802: identical protein binding, GO:0042803: protein homodimerization activity		8	8.03199	8.03421	7.81832	7.85577	7.881	8.04949	8.4172	8.2724	8.20568	8.04665	8.0021	7.93482
499337	81704	Dock8	dedicator of cytokinesis 8			8	6.97466	6.98535	6.80314	6.67538	6.95446	6.88762	7.31506	7.24703	7.10158	6.90758	6.92552	6.88373
499367	255022	Calhm1	calcium homeostasis modulator 1	GO:0042802: identical protein binding, GO:0042802: identical protein binding		8	6.09215	6.53041	6.02804	5.78133	5.93231	5.95981	6.99656	6.92303	6.85193	6.27806	6.17288	5.9491
303348	79915	Atad5	ATPase family, AAA domain containing 5			8	7.56746	7.70466	7.47641	7.64442	7.61819	7.47062	8.13169	7.97729	8.0171	7.66094	7.56601	7.58858
84686	84687	Ppp1r9b	protein phosphatase 1, regulatory subunit 9B	GO:0001932: regulation of protein phosphorylation, GO:0001932: regulation of protein phosphorylation, GO:0003779: actin binding, GO:0005515: protein binding, GO:0005634: nucleus, GO:0005654: nucleoplasm, GO:0005737: cytoplasm, GO:0005737: cytoplasm, GO:0005886: plasma membrane, GO:0005886: plasma membrane, GO:0005912: adherens junction, GO:0007015: actin filament organization, GO:0007015: actin f…		8	7.65681	7.71519	7.4713	7.72267	7.63909	7.66611	8.07247	8.01085	7.99054	7.87699	7.52748	7.73616
24799	1917	Eef1a2	eukaryotic translation elongation factor 1 alpha 2	GO:0003746: translation elongation factor activity, GO:0003746: translation elongation factor activity, GO:0003924: GTPase activity, GO:0005515: protein binding, GO:0005525: GTP binding, GO:0005634: nucleus, GO:0005737: cytoplasm, GO:0005853: eukaryotic translation elongation factor 1 complex, GO:0005853: eukaryotic translation elongation factor 1 complex, GO:0006414: translational elongation, GO…	03013: RNA transport	8	10.3163	10.3263	10.2121	10.3013	10.2399	10.228	10.5679	10.5745	10.5302	10.4529	10.2754	10.2632
288280	4685	Ncam2	neural cell adhesion molecule 2	GO:0007413: axonal fasciculation, GO:0007608: sensory perception of smell, GO:0030424: axon	04514: Cell adhesion molecules (CAMs), 05020: Prion diseases	8	6.03428	6.0112	5.67834	5.86465	5.89048	5.79819	6.45196	6.19536	6.35545	6.00474	5.78763	5.9851
360492	90861	Hn1l	hematological and neurological expressed 1-like	GO:0005634: nucleus, GO:0005737: cytoplasm, GO:0005737: cytoplasm, GO:0005886: plasma membrane		8	8.65643	8.59735	8.51811	8.62167	8.56751	8.52907	8.78094	8.78244	8.80479	8.62377	8.5069	8.64325
287545	23098	Sarm1	sterile alpha and TIR motif containing 1	GO:0005874: microtubule, GO:0007165: signal transduction, GO:0009749: response to glucose stimulus, GO:0031315: extrinsic to mitochondrial outer membrane, GO:0042981: regulation of apoptotic process		8	7.44253	7.41365	7.31594	7.39772	7.45079	7.53644	7.66964	7.55727	7.69715	7.49976	7.43184	7.49223
313653	127731	Vwa5b1	von Willebrand factor A domain containing 5B1			8	5.60283	5.7057	5.67452	5.73623	5.72957	5.86171	6.05119	5.94644	5.87403	5.8395	5.7905	5.86309
100360754		LOC100360754	histone cluster 1, H2ae-like	GO:0000786: nucleosome, GO:0003677: DNA binding, GO:0005634: nucleus, GO:0006334: nucleosome assembly, GO:0019899: enzyme binding	05322: Systemic lupus erythematosus	8	10.5553	10.7165	10.6258	10.7332	10.7041	10.8566	10.9883	10.927	10.9576	10.7205	10.8374	10.778
246118	10381	Tubb3	tubulin, beta 3 class III	GO:0003924: GTPase activity, GO:0005200: structural constituent of cytoskeleton, GO:0005525: GTP binding, GO:0005622: intracellular, GO:0005737: cytoplasm, GO:0005737: cytoplasm, GO:0005874: microtubule, GO:0005874: microtubule, GO:0007018: microtubule-based movement, GO:0007067: mitosis, GO:0007411: axon guidance, GO:0007411: axon guidance, GO:0015630: microtubule cytoskeleton, GO:0030182: neuro…	04145: Phagosome, 04540: Gap junction	8	6.64715	6.66853	6.47059	6.62948	6.49936	6.69188	7.00963	7.09467	7.09573	6.76577	6.61469	7.01281
315939	92370	Acpl2	acid phosphatase-like 2	GO:0003993: acid phosphatase activity, GO:0005576: extracellular region		8	5.96797	5.9656	5.74717	5.95447	5.94481	5.89748	6.27521	6.21823	6.23627	6.05743	5.95665	6.12934
100158225	80178	LOC100158225	hypothetical protein LOC100158225			8	6.43798	6.50887	6.3413	6.49584	6.41083	6.47827	6.59481	6.70509	6.64721	6.57264	6.5463	6.54214
309207	747	Dagla	diacylglycerol lipase, alpha	GO:0004806: triglyceride lipase activity, GO:0005886: plasma membrane, GO:0016021: integral to membrane, GO:0016042: lipid catabolic process, GO:0046872: metal ion binding		8	8.61154	8.46131	8.48714	8.53287	8.29867	8.3954	8.98717	8.83708	8.68783	8.54249	8.49074	8.49985
29633	3340	Ndst1	N-deacetylase/N-sulfotransferase (heparan glucosaminyl) 1	GO:0000139: Golgi membrane, GO:0000165: MAPK cascade, GO:0000165: MAPK cascade, GO:0000271: polysaccharide biosynthetic process, GO:0005622: intracellular, GO:0006477: protein sulfation, GO:0006477: protein sulfation, GO:0006954: inflammatory response, GO:0007224: smoothened signaling pathway, GO:0007224: smoothened signaling pathway, GO:0007585: respiratory gaseous exchange, GO:0007585: respirat…	00534: Glycosaminoglycan biosynthesis - heparan sulfate, 01100: Metabolic pathways	8	8.24009	8.1511	8.00046	8.10664	7.96013	7.93842	8.56147	8.41494	8.33037	8.17812	8.14501	8.12028
50689	5595	Mapk3	mitogen activated protein kinase 3	GO:0000165: MAPK cascade, GO:0000165: MAPK cascade, GO:0000165: MAPK cascade, GO:0000189: MAPK import into nucleus, GO:0001784: phosphotyrosine binding, GO:0004672: protein kinase activity, GO:0004674: protein serine/threonine kinase activity, GO:0004707: MAP kinase activity, GO:0004707: MAP kinase activity, GO:0004707: MAP kinase activity, GO:0004707: MAP kinase activity, GO:0005515: protein bin…	04010: MAPK signaling pathway, 04012: ErbB signaling pathway, 04062: Chemokine signaling pathway, 04114: Oocyte meiosis, 04150: mTOR signaling pathway, 04270: Vascular smooth muscle contraction, 04320: Dorso-ventral axis formation, 04350: TGF-beta signaling pathway, 04360: Axon guidance, 04370: VEGF signaling pathway, 04380: Osteoclast differentiation, 04510: Focal adhesion, 04520: Adherens junct…	8	11.1768	11.1003	11.0766	11.1252	10.9698	10.9738	11.2738	11.292	11.2368	11.2147	11.1598	11.1927
24415	2912	Grm2	glutamate receptor, metabotropic 2	GO:0001641: group II metabotropic glutamate receptor activity, GO:0001641: group II metabotropic glutamate receptor activity, GO:0005246: calcium channel regulator activity, GO:0005246: calcium channel regulator activity, GO:0005622: intracellular, GO:0005887: integral to plasma membrane, GO:0007268: synaptic transmission, GO:0014047: glutamate secretion, GO:0030424: axon, GO:0042734: presynaptic…	04080: Neuroactive ligand-receptor interaction	8	6.33362	6.42073	6.18197	6.44597	6.05355	6.04366	6.97846	6.80392	6.84926	6.47082	6.51252	6.54713
114858	53358	Shc3	SHC (Src homology 2 domain containing) transforming protein 3	GO:0001784: phosphotyrosine binding, GO:0005102: receptor binding, GO:0005622: intracellular, GO:0005829: cytosol, GO:0005886: plasma membrane, GO:0007611: learning or memory, GO:0007611: learning or memory, GO:0035249: synaptic transmission, glutamatergic, GO:0035249: synaptic transmission, glutamatergic, GO:0035556: intracellular signal transduction, GO:0035556: intracellular signal transduction	04012: ErbB signaling pathway, 04062: Chemokine signaling pathway, 04510: Focal adhesion, 04650: Natural killer cell mediated cytotoxicity, 04722: Neurotrophin signaling pathway, 04910: Insulin signaling pathway, 05100: Bacterial invasion of epithelial cells, 05214: Glioma, 05220: Chronic myeloid leukemia	8	8.07684	8.02851	7.77847	7.85418	7.90006	7.85384	8.58891	8.39445	8.26531	8.10848	8.11362	8.10475
407764		siat7D	alpha-2,6-sialyltransferase ST6GalNAc IV		00604: Glycosphingolipid biosynthesis - ganglio series, 01100: Metabolic pathways	8	7.37051	7.56866	7.35335	7.33255	7.34595	7.28656	7.91139	7.91288	7.7547	7.56485	7.51297	7.64581
500011	54809	RGD1563091	similar to OEF2			8	7.54972	7.80552	7.48935	7.48718	7.60151	7.26887	8.33977	8.27441	7.99253	7.77814	7.70247	7.78818
364052	8682	Pea15a	phosphoprotein enriched in astrocytes 15A	GO:0003674: molecular_function, GO:0005575: cellular_component, GO:0005737: cytoplasm, GO:0006915: apoptotic process, GO:0006915: apoptotic process, GO:0006916: anti-apoptosis, GO:0006916: anti-apoptosis, GO:0008643: carbohydrate transport, GO:0042981: regulation of apoptotic process, GO:0043278: response to morphine, GO:0046325: negative regulation of glucose import, GO:0046325: negative regulat…		8	8.60344	8.65169	8.45018	8.47664	8.41923	8.52019	8.87464	8.96288	8.74161	8.73497	8.53215	8.66631
94338	55512	Smpd3	sphingomyelin phosphodiesterase 3, neutral membrane	GO:0000137: Golgi cis cisterna, GO:0000137: Golgi cis cisterna, GO:0000139: Golgi membrane, GO:0004767: sphingomyelin phosphodiesterase activity, GO:0004767: sphingomyelin phosphodiesterase activity, GO:0005623: cell, GO:0005794: Golgi apparatus, GO:0005886: plasma membrane, GO:0006684: sphingomyelin metabolic process, GO:0006684: sphingomyelin metabolic process, GO:0007049: cell cycle, GO:000727…	00600: Sphingolipid metabolism, 01100: Metabolic pathways	8	9.64084	9.43613	9.35913	9.29706	9.21838	9.1764	9.87335	9.81112	9.59062	9.54043	9.42307	9.54448
690388	64600	Pla2g2f	phospholipase A2, group IIF	GO:0004623: phospholipase A2 activity, GO:0005509: calcium ion binding, GO:0005576: extracellular region, GO:0006644: phospholipid metabolic process, GO:0016042: lipid catabolic process	00564: Glycerophospholipid metabolism, 00565: Ether lipid metabolism, 00590: Arachidonic acid metabolism, 00591: Linoleic acid metabolism, 00592: alpha-Linolenic acid metabolism, 01100: Metabolic pathways, 04010: MAPK signaling pathway, 04270: Vascular smooth muscle contraction, 04370: VEGF signaling pathway, 04664: Fc epsilon RI signaling pathway, 04730: Long-term depression, 04912: GnRH signali…	8	6.13777	6.15842	5.943	5.73352	5.73869	5.18871	6.80516	6.78383	6.62067	6.3525	5.92183	6.19984
688400		LOC688400	similar to EGF-like repeats and discoidin I-like domains-containing protein 3			8	5.88411	5.92542	5.60803	5.54418	5.46937	4.92134	6.6017	6.44844	6.20585	5.87397	5.76637	6.11672
60450	4145	Matk	megakaryocyte-associated tyrosine kinase	GO:0004713: protein tyrosine kinase activity, GO:0004715: non-membrane spanning protein tyrosine kinase activity, GO:0005524: ATP binding, GO:0005634: nucleus, GO:0005634: nucleus, GO:0005737: cytoplasm, GO:0005737: cytoplasm, GO:0016020: membrane		8	8.89097	8.74768	8.80238	8.39819	8.38782	8.49506	9.11554	9.12697	8.82361	8.92049	8.91504	8.8084
303693	146664	Mgat5b	mannosyl (alpha-1,6-)-glycoprotein beta-1,6-N-acetyl-glucosaminyltransferase, isozyme B	GO:0030144: alpha-1,6-mannosylglycoprotein 6-beta-N-acetylglucosaminyltransferase activity	00510: N-Glycan biosynthesis, 00514: Other types of O-glycan biosynthesis, 01100: Metabolic pathways	8	5.81419	5.70849	5.66777	5.44308	5.35716	5.55297	6.02556	5.92777	5.92233	5.87616	5.92495	5.7125
140447	6543	Slc8a2	solute carrier family 8 (sodium/calcium exchanger), member 2	GO:0005432: calcium:sodium antiporter activity, GO:0005432: calcium:sodium antiporter activity, GO:0005432: calcium:sodium antiporter activity, GO:0005515: protein binding, GO:0005516: calmodulin binding, GO:0005739: mitochondrion, GO:0005874: microtubule, GO:0005886: plasma membrane, GO:0006814: sodium ion transport, GO:0007154: cell communication, GO:0016021: integral to membrane, GO:0021537: t…	04020: Calcium signaling pathway, 04974: Protein digestion and absorption	8	9.25788	9.14527	9.0473	8.63949	8.65231	8.7071	9.5304	9.32175	9.26522	9.25858	9.24105	9.02873
314614	79948	Lppr3	lipid phosphate phosphatase-related protein type 3	GO:0003824: catalytic activity, GO:0008195: phosphatidate phosphatase activity, GO:0016020: membrane, GO:0016021: integral to membrane		8	8.66924	8.51522	8.47059	8.30424	8.23443	8.10499	9.14495	8.93984	8.72305	8.8569	8.65912	8.4664
499073	84446	Brsk1	BR serine/threonine kinase 1	GO:0000287: magnesium ion binding, GO:0004674: protein serine/threonine kinase activity, GO:0004674: protein serine/threonine kinase activity, GO:0004674: protein serine/threonine kinase activity, GO:0005515: protein binding, GO:0005524: ATP binding, GO:0005634: nucleus, GO:0005634: nucleus, GO:0005737: cytoplasm, GO:0005813: centrosome, GO:0005813: centrosome, GO:0005886: plasma membrane, GO:000…		8	8.14741	8.03736	8.08725	7.97248	7.90141	7.91428	8.25624	8.29134	8.14536	8.21211	8.17153	8.04776
311647	57580	Prex1	phosphatidylinositol-3,4,5-trisphosphate-dependent Rac exchange factor 1	GO:0003674: molecular_function, GO:0005089: Rho guanyl-nucleotide exchange factor activity, GO:0005543: phospholipid binding, GO:0005543: phospholipid binding, GO:0005737: cytoplasm, GO:0005829: cytosol, GO:0005886: plasma membrane, GO:0030426: growth cone, GO:0030833: regulation of actin filament polymerization, GO:0035023: regulation of Rho protein signal transduction, GO:0035556: intracellular…	04062: Chemokine signaling pathway	8	8.14496	7.85224	8.00921	7.67567	7.62573	7.59695	8.76386	8.49986	8.361	8.27164	7.92894	8.12168
79211	2567	Gabrg3	gamma-aminobutyric acid (GABA) A receptor, gamma 3	GO:0004890: GABA-A receptor activity, GO:0004890: GABA-A receptor activity, GO:0005230: extracellular ligand-gated ion channel activity, GO:0005254: chloride channel activity, GO:0005886: plasma membrane, GO:0006821: chloride transport, GO:0006821: chloride transport, GO:0007214: gamma-aminobutyric acid signaling pathway, GO:0007214: gamma-aminobutyric acid signaling pathway, GO:0016021: integral…	04080: Neuroactive ligand-receptor interaction	8	9.19583	8.98899	9.0577	8.84467	8.81667	8.9516	9.49848	9.3444	9.22961	9.3395	9.05979	9.13288
361674	64787	Eps8l2	EPS8-like 2	GO:0005737: cytoplasm, GO:0005737: cytoplasm, GO:0005886: plasma membrane, GO:0005886: plasma membrane		8	5.93271	5.9485	5.85181	5.69302	5.68177	5.94857	6.17237	6.24597	6.2421	6.20419	6.00521	6.27146
315112	80020	Foxred2	FAD-dependent oxidoreductase domain containing 2	GO:0005788: endoplasmic reticulum lumen, GO:0005788: endoplasmic reticulum lumen, GO:0030433: ER-associated protein catabolic process, GO:0030433: ER-associated protein catabolic process, GO:0050660: flavin adenine dinucleotide binding, GO:0050660: flavin adenine dinucleotide binding		8	7.85592	7.6732	7.83991	7.57348	7.53549	7.77379	8.05342	8.05883	8.11222	8.03788	7.77142	7.97043
313845	6654	Sos1	Son of sevenless homolog 1 (Drosophila)	GO:0005088: Ras guanyl-nucleotide exchange factor activity, GO:0005622: intracellular, GO:0005886: plasma membrane, GO:0007264: small GTPase mediated signal transduction, GO:0007265: Ras protein signal transduction, GO:0008543: fibroblast growth factor receptor signaling pathway, GO:0014069: postsynaptic density, GO:0017124: SH3 domain binding, GO:0043025: neuronal cell body, GO:0043234: protein …	04010: MAPK signaling pathway, 04012: ErbB signaling pathway, 04062: Chemokine signaling pathway, 04320: Dorso-ventral axis formation, 04510: Focal adhesion, 04540: Gap junction, 04630: Jak-STAT signaling pathway, 04650: Natural killer cell mediated cytotoxicity, 04660: T cell receptor signaling pathway, 04662: B cell receptor signaling pathway, 04664: Fc epsilon RI signaling pathway, 04722: Neur…	8	9.22933	9.2624	9.2762	8.85467	8.86723	9.07043	9.37484	9.33303	9.4179	9.16601	9.12396	9.36727
50545	8193	Dpf1	D4, zinc and double PHD fingers family 1	GO:0003676: nucleic acid binding, GO:0005737: cytoplasm, GO:0006351: transcription, DNA-dependent, GO:0006355: regulation of transcription, DNA-dependent, GO:0007399: nervous system development, GO:0007399: nervous system development, GO:0007399: nervous system development, GO:0008270: zinc ion binding, GO:0071565: nBAF complex, GO:0071565: nBAF complex		8	7.32861	7.36825	7.55119	7.1172	7.23492	7.35328	7.70582	7.63246	7.61048	7.51999	7.33259	7.45947
687424		LOC687424	similar to Protein deltex-1 (Deltex-1) (Deltex1) (mDTX1) (FXI-T1)		04330: Notch signaling pathway	8	7.84897	7.83765	7.87963	7.31739	7.38364	7.68767	8.32868	8.27464	8.22004	8.00762	7.95419	8.06257
100910536		LOC100910536	protein phosphatase 1 regulatory subunit 29-like			8	8.02945	8.08501	8.16473	7.92282	7.9067	8.07164	8.3431	8.38422	8.32547	8.23271	8.15565	8.24424
296732	6604	Smarcd3	SWI/SNF related, matrix associated, actin dependent regulator of chromatin, subfamily d, member 3	GO:0000790: nuclear chromatin, GO:0002052: positive regulation of neuroblast proliferation, GO:0003007: heart morphogenesis, GO:0003139: secondary heart field specification, GO:0003219: cardiac right ventricle formation, GO:0003407: neural retina development, GO:0003674: molecular_function, GO:0005102: receptor binding, GO:0005575: cellular_component, GO:0005634: nucleus, GO:0005737: cytoplasm, G…		8	6.11756	6.3622	6.02782	6.0715	6.20186	6.07404	6.59183	6.65233	6.49435	6.65963	6.49975	6.36629
50687	3897	L1cam	L1 cell adhesion molecule	GO:0005178: integrin binding, GO:0005178: integrin binding, GO:0005768: endosome, GO:0005886: plasma membrane, GO:0007156: homophilic cell adhesion, GO:0007156: homophilic cell adhesion, GO:0007157: heterophilic cell-cell adhesion, GO:0007157: heterophilic cell-cell adhesion, GO:0007159: leukocyte cell-cell adhesion, GO:0007159: leukocyte cell-cell adhesion, GO:0007166: cell surface receptor sign…	04360: Axon guidance, 04514: Cell adhesion molecules (CAMs)	8	5.71702	5.96381	5.63924	5.6362	5.7731	5.58099	6.16749	6.38456	6.0672	6.12889	6.01406	6.07969
297523	9686	Vgll4	vestigial like 4 (Drosophila)	GO:0005634: nucleus, GO:0005730: nucleolus, GO:0005730: nucleolus		8	10.0288	10.3053	10.0665	9.99506	9.95449	9.93346	10.3642	10.3768	10.2791	10.2841	10.2663	10.0895
499783	84253	RGD1564019	similar to GTPase activating RANGAP domain-like 3			8	6.84389	7.01169	6.7186	6.66111	6.71797	6.50974	7.32621	7.0509	7.06124	7.24321	7.27594	7.17411
682999	64853	LOC682999	hypothetical protein LOC682999	GO:0019904: protein domain specific binding, GO:0019904: protein domain specific binding, GO:0043496: regulation of protein homodimerization activity, GO:0043496: regulation of protein homodimerization activity, GO:0043508: negative regulation of JUN kinase activity, GO:0043508: negative regulation of JUN kinase activity, GO:0044444: cytoplasmic part, GO:0044444: cytoplasmic part, GO:0046329: neg…		8	9.46002	9.65975	9.51593	9.38945	9.46807	9.40524	9.68082	9.67298	9.61436	9.76224	9.68623	9.65266
287005	55450	Camk2n1	calcium/calmodulin-dependent protein kinase II inhibitor 1	GO:0004860: protein kinase inhibitor activity, GO:0005886: plasma membrane, GO:0006469: negative regulation of protein kinase activity, GO:0007268: synaptic transmission, GO:0008427: calcium-dependent protein kinase inhibitor activity, GO:0014069: postsynaptic density, GO:0014069: postsynaptic density, GO:0019901: protein kinase binding, GO:0019901: protein kinase binding, GO:0030054: cell juncti…		8	10.9912	11.0225	10.9234	10.9424	10.9106	10.7851	11.1479	11.1496	11.1211	11.1301	11.0607	11.1615
362865	79158	Gnptab	N-acetylglucosamine-1-phosphate transferase, alpha and beta subunits	GO:0005623: cell, GO:0005634: nucleus, GO:0008134: transcription factor binding, GO:0009306: protein secretion, GO:0009306: protein secretion, GO:0016020: membrane, GO:0016772: transferase activity, transferring phosphorus-containing groups, GO:0030154: cell differentiation, GO:0046835: carbohydrate phosphorylation, GO:0046835: carbohydrate phosphorylation	04142: Lysosome	8	9.00204	9.11924	8.92788	8.92519	9.02357	8.73124	9.29125	9.2324	9.2273	9.2212	9.09395	9.27381
114117	2785	Gng3	guanine nucleotide binding protein (G protein), gamma 3	GO:0001664: G-protein coupled receptor binding, GO:0007186: G-protein coupled receptor signaling pathway, GO:0007204: elevation of cytosolic calcium ion concentration, GO:0031702: type 1 angiotensin receptor binding	04062: Chemokine signaling pathway, 04742: Taste transduction	8	8.19299	8.23357	8.13472	8.17733	7.90458	7.95672	9.052	8.95128	8.57947	8.98915	8.78625	8.30425
361618	6786	Stim1	stromal interaction molecule 1	GO:0005509: calcium ion binding, GO:0005509: calcium ion binding, GO:0005513: detection of calcium ion, GO:0005513: detection of calcium ion, GO:0005783: endoplasmic reticulum, GO:0005874: microtubule, GO:0005887: integral to plasma membrane, GO:0005887: integral to plasma membrane, GO:0006812: cation transport, GO:0006816: calcium ion transport, GO:0030176: integral to endoplasmic reticulum memb…		8	8.55261	8.56621	8.51257	8.56491	8.50584	8.56098	8.72061	8.72419	8.6694	8.67133	8.646	8.61993
360426	8398	Pla2g6	phospholipase A2, group VI (cytosolic, calcium-independent)	GO:0001934: positive regulation of protein phosphorylation, GO:0005737: cytoplasm, GO:0005739: mitochondrion, GO:0005813: centrosome, GO:0005813: centrosome, GO:0005829: cytosol, GO:0007204: elevation of cytosolic calcium ion concentration, GO:0007613: memory, GO:0014832: urinary bladder smooth muscle contraction, GO:0016042: lipid catabolic process, GO:0016787: hydrolase activity, GO:0032049: ca…	00564: Glycerophospholipid metabolism, 00565: Ether lipid metabolism, 00590: Arachidonic acid metabolism, 00591: Linoleic acid metabolism, 00592: alpha-Linolenic acid metabolism, 01100: Metabolic pathways, 04010: MAPK signaling pathway, 04270: Vascular smooth muscle contraction, 04370: VEGF signaling pathway, 04664: Fc epsilon RI signaling pathway, 04666: Fc gamma R-mediated phagocytosis, 04730: …	8	8.18462	7.98487	8.11508	8.13241	8.04811	8.11511	8.3716	8.29989	8.24958	8.31919	8.23013	8.2271
65179	5536	Ppp5c	protein phosphatase 5, catalytic subunit	GO:0004721: phosphoprotein phosphatase activity, GO:0004721: phosphoprotein phosphatase activity, GO:0004871: signal transducer activity, GO:0004871: signal transducer activity, GO:0005634: nucleus, GO:0005737: cytoplasm, GO:0005737: cytoplasm, GO:0005794: Golgi apparatus, GO:0005794: Golgi apparatus, GO:0005829: cytosol, GO:0005829: cytosol, GO:0006470: protein dephosphorylation, GO:0007165: sig…	04010: MAPK signaling pathway	8	9.44405	9.37074	9.38604	9.41618	9.4932	9.34734	9.56745	9.57839	9.54998	9.5495	9.49461	9.52019
311848		Sh3glb2	SH3-domain GRB2-like endophilin B2	GO:0005634: nucleus, GO:0005737: cytoplasm, GO:0007165: signal transduction, GO:0008093: cytoskeletal adaptor activity, GO:0017124: SH3 domain binding, GO:0046847: filopodium assembly	04144: Endocytosis	8	8.35034	8.1973	8.05628	8.33776	8.25494	8.18321	8.69436	8.54576	8.46342	8.62919	8.5226	8.4657
60568	23208	Syt11	synaptotagmin XI	GO:0005215: transporter activity, GO:0005509: calcium ion binding, GO:0005544: calcium-dependent phospholipid binding, GO:0005887: integral to plasma membrane, GO:0005887: integral to plasma membrane, GO:0008021: synaptic vesicle, GO:0008021: synaptic vesicle, GO:0030054: cell junction, GO:0030672: synaptic vesicle membrane		8	9.12215	9.18282	8.91226	9.38311	9.3164	9.16776	9.76521	9.68746	9.71906	9.5998	9.60449	9.44761
310658	23126	Pogz	pogo transposable element with ZNF domain	GO:0000790: nuclear chromatin, GO:0000790: nuclear chromatin, GO:0003677: DNA binding, GO:0005634: nucleus, GO:0005737: cytoplasm, GO:0005737: cytoplasm, GO:0007064: mitotic sister chromatid cohesion, GO:0007064: mitotic sister chromatid cohesion, GO:0008270: zinc ion binding, GO:0051382: kinetochore assembly, GO:0051382: kinetochore assembly		8	8.71118	8.67903	8.55713	8.70644	8.70458	8.68728	8.84941	8.8552	8.82601	8.77016	8.82493	8.78411
362824	126321	RGD1307722	similar to hypothetical protein MGC20700			8	9.25774	9.35755	9.37922	9.21218	9.27982	9.28276	9.51045	9.60504	9.42502	9.32273	9.2928	9.19543
498003	1845	Dusp3	dual specificity phosphatase 3	GO:0000188: inactivation of MAPK activity, GO:0000188: inactivation of MAPK activity, GO:0001701: in utero embryonic development, GO:0001772: immunological synapse, GO:0003674: molecular_function, GO:0004721: phosphoprotein phosphatase activity, GO:0004725: protein tyrosine phosphatase activity, GO:0004725: protein tyrosine phosphatase activity, GO:0005575: cellular_component, GO:0005634: nucleus…	04010: MAPK signaling pathway	8	8.0161	8.00555	8.01129	7.7986	7.85965	7.96766	8.20764	8.28143	8.15665	7.98689	8.00108	7.77815
315189	55615	Prr5	proline rich 5 (renal)	GO:0007049: cell cycle		8	9.20478	9.18384	9.13637	8.90929	9.00312	9.1429	9.35691	9.42413	9.2783	9.07376	9.03034	8.99958
309387		Cnnm1	cyclin M1			8	8.15892	8.14184	8.29778	8.01641	8.03209	8.1134	8.39544	8.40068	8.31373	8.09402	8.2527	8.05574
192206	60675	Prok2	prokineticin 2	GO:0001525: angiogenesis, GO:0001525: angiogenesis, GO:0001664: G-protein coupled receptor binding, GO:0005576: extracellular region, GO:0006916: anti-apoptosis, GO:0006916: anti-apoptosis, GO:0006935: chemotaxis, GO:0006935: chemotaxis, GO:0007218: neuropeptide signaling pathway, GO:0007283: spermatogenesis, GO:0007283: spermatogenesis, GO:0007623: circadian rhythm, GO:0007623: circadian rhythm,…		8	9.27081	9.7236	9.71891	8.46292	8.82505	9.34284	9.82051	10.1336	10.1026	9.08327	9.18141	9.03131
361191	54888	Nsun2	NOP2/Sun domain family, member 2	GO:0005634: nucleus, GO:0005730: nucleolus, GO:0005737: cytoplasm, GO:0016428: tRNA (cytosine-5-)-methyltransferase activity, GO:0030488: tRNA methylation		8	10.0662	10.2211	10.1199	9.76888	9.99186	9.88652	10.1257	10.2728	10.109	9.8341	9.94311	9.78343
58981	9196	Kcnab3	potassium voltage-gated channel, shaker-related subfamily, beta member 3	GO:0005249: voltage-gated potassium channel activity, GO:0005737: cytoplasm, GO:0016021: integral to membrane		8	7.93025	7.80597	7.92391	7.3977	7.60771	7.50616	8.10933	8.06192	7.82624	7.54204	7.50483	7.2573
29336	10280	Sigmar1	sigma non-opioid intracellular receptor 1	GO:0000247: C-8 sterol isomerase activity, GO:0004872: receptor activity, GO:0004985: opioid receptor activity, GO:0005515: protein binding, GO:0005635: nuclear envelope, GO:0005637: nuclear inner membrane, GO:0005640: nuclear outer membrane, GO:0005783: endoplasmic reticulum, GO:0005783: endoplasmic reticulum, GO:0005789: endoplasmic reticulum membrane, GO:0005811: lipid particle, GO:0005886: pl…		8	9.78658	9.76711	9.80057	9.60191	9.66556	9.4977	9.83325	9.87425	9.77393	9.62049	9.62681	9.47577
308511	64377	Chst8	carbohydrate (N-acetylgalactosamine 4-0) sulfotransferase 8	GO:0001537: N-acetylgalactosamine 4-O-sulfotransferase activity, GO:0001537: N-acetylgalactosamine 4-O-sulfotransferase activity, GO:0006790: sulfur compound metabolic process, GO:0006790: sulfur compound metabolic process, GO:0016021: integral to membrane, GO:0016051: carbohydrate biosynthetic process, GO:0030166: proteoglycan biosynthetic process, GO:0030166: proteoglycan biosynthetic process, …		8	6.5616	6.62324	6.45247	5.96843	6.28402	6.06424	6.67918	6.75762	6.71551	6.32374	6.4355	6.26154
683674		LOC683674	similar to Protein C7orf26 homolog			8	9.97934	9.9225	9.95918	9.80301	9.89525	9.82825	9.95773	10.0045	10.002	9.82264	9.90891	9.88323
314627		Plk5	polo-like kinase 5	GO:0002357: defense response to tumor cell, GO:0004674: protein serine/threonine kinase activity, GO:0005524: ATP binding, GO:0005730: nucleolus, GO:0005737: cytoplasm, GO:0006927: transformed cell apoptotic process, GO:0006974: response to DNA damage stimulus, GO:0008285: negative regulation of cell proliferation, GO:0010976: positive regulation of neuron projection development, GO:0031572: G2/M…		8	8.11354	7.96433	7.97506	7.80774	7.83915	7.73012	8.27752	8.05223	8.08936	7.91315	7.87619	7.8257
114767	5791	Ptpre	protein tyrosine phosphatase, receptor type, E	GO:0003674: molecular_function, GO:0004725: protein tyrosine phosphatase activity, GO:0004725: protein tyrosine phosphatase activity, GO:0005575: cellular_component, GO:0005634: nucleus, GO:0005634: nucleus, GO:0005737: cytoplasm, GO:0005737: cytoplasm, GO:0005886: plasma membrane, GO:0005886: plasma membrane, GO:0006468: protein phosphorylation, GO:0007185: transmembrane receptor protein tyrosin…		8	7.73035	7.24399	7.2937	6.99279	6.61355	6.60658	7.95263	7.4705	7.41244	7.01448	6.6404	6.71743
117041	57486	Nln	neurolysin (metallopeptidase M3 family)	GO:0004222: metalloendopeptidase activity, GO:0005739: mitochondrion, GO:0005758: mitochondrial intermembrane space, GO:0006508: proteolysis, GO:0046872: metal ion binding	04614: Renin-angiotensin system	8	8.69592	8.71748	8.6139	8.49	8.5003	8.33338	8.89033	8.77532	8.69701	8.45465	8.35104	8.4073
365823		Fstl5	follistatin-like 5	GO:0005509: calcium ion binding		8	8.40328	8.3502	8.04584	7.5364	7.46788	7.07588	9.31521	8.99179	8.87105	7.70019	7.51471	7.35439
24615	6275	S100a4	S100 calcium-binding protein A4	GO:0005509: calcium ion binding, GO:0005509: calcium ion binding, GO:0005515: protein binding, GO:0005634: nucleus, GO:0005634: nucleus, GO:0042802: identical protein binding, GO:0042803: protein homodimerization activity, GO:0043005: neuron projection, GO:0043123: positive regulation of I-kappaB kinase/NF-kappaB cascade, GO:0043123: positive regulation of I-kappaB kinase/NF-kappaB cascade, GO:00…		8	7.45851	7.08673	6.53135	6.48287	6.42542	5.63427	8.53753	7.82822	7.37836	6.61822	6.46532	5.89475
65172	3984	Limk1	LIM domain kinase 1	GO:0004672: protein kinase activity, GO:0004674: protein serine/threonine kinase activity, GO:0005524: ATP binding, GO:0005634: nucleus, GO:0005634: nucleus, GO:0005737: cytoplasm, GO:0005737: cytoplasm, GO:0005794: Golgi apparatus, GO:0005925: focal adhesion, GO:0005925: focal adhesion, GO:0006468: protein phosphorylation, GO:0008270: zinc ion binding, GO:0031072: heat shock protein binding, GO:…	04360: Axon guidance, 04666: Fc gamma R-mediated phagocytosis, 04810: Regulation of actin cytoskeleton	8	9.59131	9.47162	9.26636	9.2178	9.25311	9.09035	9.85995	9.82445	9.48878	9.27288	9.18149	9.08134
311743	51776	Zak	sterile alpha motif and leucine zipper containing kinase AZK	GO:0000075: cell cycle checkpoint, GO:0000077: DNA damage checkpoint, GO:0000077: DNA damage checkpoint, GO:0000186: activation of MAPKK activity, GO:0000287: magnesium ion binding, GO:0000287: magnesium ion binding, GO:0004674: protein serine/threonine kinase activity, GO:0004709: MAP kinase kinase kinase activity, GO:0004709: MAP kinase kinase kinase activity, GO:0005524: ATP binding, GO:000552…	04010: MAPK signaling pathway, 04530: Tight junction	8	7.90642	7.88801	7.71753	7.72155	7.78979	7.62122	8.03072	7.91115	7.87584	7.65993	7.63395	7.58312
500557	79570	Nkain1	Na+/K+ transporting ATPase interacting 1			8	9.63481	9.63084	9.33137	9.20111	9.21272	9.00023	9.62935	9.62347	9.3595	9.22407	9.17016	9.0722
60581	31	Acaca	acetyl-CoA carboxylase alpha	GO:0001894: tissue homeostasis, GO:0001894: tissue homeostasis, GO:0003989: acetyl-CoA carboxylase activity, GO:0003989: acetyl-CoA carboxylase activity, GO:0003989: acetyl-CoA carboxylase activity, GO:0003989: acetyl-CoA carboxylase activity, GO:0004075: biotin carboxylase activity, GO:0005524: ATP binding, GO:0005524: ATP binding, GO:0005739: mitochondrion, GO:0005739: mitochondrion, GO:0005829…	00061: Fatty acid biosynthesis, 00620: Pyruvate metabolism, 00640: Propanoate metabolism, 01100: Metabolic pathways, 04910: Insulin signaling pathway	8	9.54851	9.26076	9.2354	8.73981	8.83723	8.72765	9.56475	9.4051	9.13126	9.06623	9.08118	8.84763
291733	25800	Slc39a6	solute carrier family 39 (zinc transporter), member 6	GO:0005385: zinc ion transmembrane transporter activity, GO:0005385: zinc ion transmembrane transporter activity, GO:0005783: endoplasmic reticulum, GO:0005783: endoplasmic reticulum, GO:0005886: plasma membrane, GO:0005886: plasma membrane, GO:0005887: integral to plasma membrane, GO:0005887: integral to plasma membrane, GO:0006882: cellular zinc ion homeostasis, GO:0006882: cellular zinc ion ho…		8	10.3665	10.359	10.2596	9.92454	9.98589	10.0526	10.4346	10.3838	10.1888	10.1345	10.0579	9.97682
170901	1944	Efna3	ephrin A3	GO:0045664: regulation of neuron differentiation, GO:0046875: ephrin receptor binding, GO:0046875: ephrin receptor binding, GO:0048013: ephrin receptor signaling pathway, GO:0048013: ephrin receptor signaling pathway	04360: Axon guidance	8	9.73084	9.70689	9.53983	9.27146	9.41516	9.33881	9.84433	9.8463	9.5752	9.50704	9.53064	9.31821
25367	104	Adarb1	adenosine deaminase, RNA-specific, B1	GO:0003723: RNA binding, GO:0003723: RNA binding, GO:0003725: double-stranded RNA binding, GO:0003725: double-stranded RNA binding, GO:0003725: double-stranded RNA binding, GO:0003726: double-stranded RNA adenosine deaminase activity, GO:0003726: double-stranded RNA adenosine deaminase activity, GO:0003726: double-stranded RNA adenosine deaminase activity, GO:0003726: double-stranded RNA adenosin…		8	8.43947	8.39262	8.24729	7.7093	7.92426	7.84703	8.62935	8.58467	8.39561	8.07491	7.99295	7.91477
308118	26575	Rgs17	regulator of G-protein signaling 17	GO:0005096: GTPase activator activity, GO:0005737: cytoplasm, GO:0005886: plasma membrane, GO:0038032: termination of G-protein coupled receptor signaling pathway, GO:0043547: positive regulation of GTPase activity		8	8.25794	8.30826	8.16607	8.06081	8.03671	8.0669	8.46309	8.31436	8.30228	8.14126	8.02308	8.23871
116671	8851	Cdk5r1	cyclin-dependent kinase 5, regulatory subunit 1	GO:0001764: neuron migration, GO:0001764: neuron migration, GO:0004693: cyclin-dependent protein kinase activity, GO:0005509: calcium ion binding, GO:0005515: protein binding, GO:0005634: nucleus, GO:0005634: nucleus, GO:0005737: cytoplasm, GO:0005737: cytoplasm, GO:0005886: plasma membrane, GO:0006468: protein phosphorylation, GO:0007049: cell cycle, GO:0007158: neuron cell-cell adhesion, GO:000…	05010: Alzheimer's disease	8	8.14788	7.97501	7.7477	7.72944	7.67076	7.73466	8.51877	8.3143	8.18463	7.74295	7.52188	7.86441
65153	23413	Ncs1	neuronal calcium sensor 1	GO:0005509: calcium ion binding, GO:0005515: protein binding, GO:0005737: cytoplasm, GO:0005829: cytosol, GO:0005886: plasma membrane, GO:0005886: plasma membrane, GO:0008427: calcium-dependent protein kinase inhibitor activity, GO:0010975: regulation of neuron projection development, GO:0014069: postsynaptic density, GO:0030054: cell junction, GO:0030424: axon, GO:0030424: axon, GO:0030425: dend…		8	7.85252	7.84675	7.80464	7.65647	7.75326	7.51957	7.95669	7.97514	7.91661	7.60857	7.61206	7.72711
306617	9920	Kbtbd11	kelch repeat and BTB (POZ) domain containing 11			8	6.27937	6.32145	6.23171	6.08532	6.06141	5.8029	6.36135	6.46896	6.4486	5.99346	5.80098	6.18098
360874	117143	Tada1	transcriptional adaptor 1	GO:0003713: transcription coactivator activity, GO:0003713: transcription coactivator activity, GO:0004402: histone acetyltransferase activity, GO:0004402: histone acetyltransferase activity, GO:0006351: transcription, DNA-dependent, GO:0006355: regulation of transcription, DNA-dependent, GO:0030914: STAGA complex, GO:0030914: STAGA complex, GO:0043966: histone H3 acetylation, GO:0043966: histone…		8	7.19383	7.29832	7.17339	6.99765	7.06553	7.0167	7.25654	7.29499	7.20237	6.95111	7.08851	7.06766
289175	10560	Slc19a2	solute carrier family 19 (thiamine transporter), member 2	GO:0003674: molecular_function, GO:0005575: cellular_component, GO:0005886: plasma membrane, GO:0008150: biological_process, GO:0015234: thiamine transmembrane transporter activity, GO:0015403: thiamine uptake transmembrane transporter activity, GO:0015888: thiamine transport, GO:0071934: thiamine transmembrane transport	04977: Vitamin digestion and absorption	8	7.17988	7.369	7.19968	7.1061	7.03112	7.07201	7.29772	7.29893	7.26912	6.99954	7.06355	7.06329
64036	1604	Cd55	Cd55 molecule	GO:0004857: enzyme inhibitor activity, GO:0007204: elevation of cytosolic calcium ion concentration, GO:0007283: spermatogenesis, GO:0009897: external side of plasma membrane, GO:0009986: cell surface, GO:0016324: apical plasma membrane, GO:0043086: negative regulation of catalytic activity, GO:0043434: response to peptide hormone stimulus, GO:0045121: membrane raft, GO:0045916: negative regulati…	04610: Complement and coagulation cascades, 04640: Hematopoietic cell lineage, 05416: Viral myocarditis	8	9.31772	9.52146	9.50679	9.17519	9.24551	9.23095	9.58908	9.54926	9.47062	9.26179	9.26958	9.32695
294708	54557	Sgtb	small glutamine-rich tetratricopeptide repeat (TPR)-containing, beta	GO:0006457: protein folding, GO:0008022: protein C-terminus binding, GO:0030544: Hsp70 protein binding, GO:0051087: chaperone binding		8	9.83621	9.99127	9.90496	9.56915	9.66355	9.50556	10.2378	10.1567	9.97425	9.75868	9.60492	9.76652
309447	8861	Ldb1	LIM domain binding 1	GO:0000790: nuclear chromatin, GO:0000972: transcription-dependent tethering of RNA polymerase II gene DNA at nuclear periphery, GO:0000989: transcription factor binding transcription factor activity, GO:0001102: RNA polymerase II activating transcription factor binding, GO:0001158: enhancer sequence-specific DNA binding, GO:0001702: gastrulation with mouth forming second, GO:0001942: hair follic…		8	11.2103	11.0714	11.1548	11.0701	11.0343	11.0016	11.3512	11.2418	11.2006	11.0814	11.0786	11.1028
24407	2901	Grik5	glutamate receptor, ionotropic, kainate 5	GO:0005234: extracellular-glutamate-gated ion channel activity, GO:0005515: protein binding, GO:0005623: cell, GO:0006621: protein retention in ER lumen, GO:0007268: synaptic transmission, GO:0008066: glutamate receptor activity, GO:0008328: ionotropic glutamate receptor complex, GO:0014069: postsynaptic density, GO:0015277: kainate selective glutamate receptor activity, GO:0015277: kainate selec…	04080: Neuroactive ligand-receptor interaction	8	8.17798	7.97609	8.20303	8.03089	7.92252	8.00417	8.39284	8.29405	8.26949	8.02734	8.09834	8.19527
312566	56999	Adamts9	ADAM metallopeptidase with thrombospondin type 1 motif, 9	GO:0004175: endopeptidase activity, GO:0004222: metalloendopeptidase activity, GO:0005578: proteinaceous extracellular matrix, GO:0005615: extracellular space, GO:0006508: proteolysis, GO:0008237: metallopeptidase activity, GO:0008270: zinc ion binding, GO:0045636: positive regulation of melanocyte differentiation, GO:0048070: regulation of developmental pigmentation		8	5.71104	5.37229	5.5369	5.31562	4.98575	5.27325	5.89024	5.93086	5.75651	4.97482	5.19039	5.45714
362973	29780	Parvb	parvin, beta		04510: Focal adhesion	8	8.45446	8.43259	8.51339	8.05817	7.99622	8.17619	8.64539	8.55841	8.51082	8.30275	8.29433	8.26543
60629	90249	Unc5a	unc-5 homolog A (C. elegans)	GO:0005042: netrin receptor activity, GO:0005886: plasma membrane, GO:0006915: apoptotic process, GO:0007165: signal transduction, GO:0007411: axon guidance, GO:0016021: integral to membrane, GO:0038007: netrin-activated signaling pathway	04360: Axon guidance	8	10.7163	10.6738	10.6657	10.3234	10.3489	10.4427	10.9024	10.9087	10.6986	10.5198	10.5246	10.5108
29316	136	Adora2b	adenosine A2B receptor	GO:0001609: G-protein coupled adenosine receptor activity, GO:0001973: adenosine receptor signaling pathway, GO:0002882: positive regulation of chronic inflammatory response to non-antigenic stimulus, GO:0002882: positive regulation of chronic inflammatory response to non-antigenic stimulus, GO:0004930: G-protein coupled receptor activity, GO:0005886: plasma membrane, GO:0005886: plasma membrane,…	04020: Calcium signaling pathway, 04080: Neuroactive ligand-receptor interaction, 04270: Vascular smooth muscle contraction	8	8.0539	8.03992	7.94942	7.43952	7.4326	7.55507	8.42858	8.36171	8.09843	7.87023	7.77478	7.83462
685598		LOC685598	hypothetical protein LOC685598			8	8.82922	8.8276	8.70128	8.48574	8.5122	8.59809	9.04764	8.87883	8.89149	8.67755	8.6098	8.68654
81613	634	Ceacam1	carcinoembryonic antigen-related cell adhesion molecule 1 (biliary glycoprotein)	GO:0005887: integral to plasma membrane, GO:0007155: cell adhesion, GO:0007165: signal transduction, GO:0016021: integral to membrane, GO:0019901: protein kinase binding, GO:0043406: positive regulation of MAP kinase activity		8	11.1752	11.1611	11.167	10.832	10.8454	10.9023	11.5275	11.3497	11.3016	10.9542	10.9329	10.9751
94204	1889	Ece1	endothelin converting enzyme 1	GO:0001666: response to hypoxia, GO:0001921: positive regulation of receptor recycling, GO:0001921: positive regulation of receptor recycling, GO:0004175: endopeptidase activity, GO:0004222: metalloendopeptidase activity, GO:0005768: endosome, GO:0005769: early endosome, GO:0005769: early endosome, GO:0005886: plasma membrane, GO:0006508: proteolysis, GO:0006508: proteolysis, GO:0006915: apoptoti…		8	10.2171	10.0865	10.1409	9.93333	9.80511	10.0928	10.2934	10.2827	10.2218	10.0956	10.0054	10.0603
25017	4644	Myo5a	myosin VA	GO:0000146: microfilament motor activity, GO:0000146: microfilament motor activity, GO:0000149: SNARE binding, GO:0001726: ruffle, GO:0001750: photoreceptor outer segment, GO:0003774: motor activity, GO:0003774: motor activity, GO:0003774: motor activity, GO:0003779: actin binding, GO:0003779: actin binding, GO:0005509: calcium ion binding, GO:0005516: calmodulin binding, GO:0005516: calmodulin b…		8	8.63063	8.63473	8.56483	8.48847	8.46608	8.51856	8.82264	8.76235	8.624	8.52622	8.53013	8.52375
288626	4326	Mmp17	matrix metallopeptidase 17	GO:0004222: metalloendopeptidase activity, GO:0005509: calcium ion binding, GO:0006508: proteolysis, GO:0008270: zinc ion binding, GO:0031012: extracellular matrix		8	6.92921	6.75999	6.87486	6.51952	6.53597	6.60824	7.28155	7.1916	6.84247	6.63595	6.66479	6.61579
307667	10042	Hmgxb4	HMG box domain containing 4	GO:0016589: NURF complex, GO:0016589: NURF complex		8	8.34992	8.37307	8.38592	8.2355	8.23474	8.25025	8.44651	8.48417	8.32869	8.20221	8.28325	8.23334
306811	65268	Wnk2	WNK lysine deficient protein kinase 2	GO:0004674: protein serine/threonine kinase activity, GO:0005524: ATP binding, GO:0005737: cytoplasm, GO:0006468: protein phosphorylation, GO:0008285: negative regulation of cell proliferation, GO:0046777: protein autophosphorylation, GO:0070373: negative regulation of ERK1 and ERK2 cascade, GO:2000021: regulation of ion homeostasis, GO:2000651: positive regulation of sodium ion transmembrane tra…		8	8.59178	8.4645	8.50293	8.22857	8.23589	8.31372	8.60595	8.62962	8.48567	8.25481	8.3815	8.31852
304388	24146	Cldn15	claudin 15	GO:0005198: structural molecule activity, GO:0005923: tight junction, GO:0016021: integral to membrane	04514: Cell adhesion molecules (CAMs), 04530: Tight junction, 04670: Leukocyte transendothelial migration, 05160: Hepatitis C	8	8.04272	7.87373	7.97669	7.56913	7.71079	7.73535	8.33088	8.33122	8.08983	7.45716	7.92402	7.70347
83709	28964	Git1	G protein-coupled receptor kinase interacting ArfGAP 1	GO:0005515: protein binding, GO:0005737: cytoplasm, GO:0005737: cytoplasm, GO:0005925: focal adhesion, GO:0005925: focal adhesion, GO:0008060: ARF GTPase activator activity, GO:0008060: ARF GTPase activator activity, GO:0008270: zinc ion binding, GO:0008277: regulation of G-protein coupled receptor protein signaling pathway, GO:0031267: small GTPase binding, GO:0032312: regulation of ARF GTPase a…	04144: Endocytosis, 04810: Regulation of actin cytoskeleton	8	9.88906	9.7677	9.79625	9.59619	9.70606	9.70303	9.93502	9.96874	9.84748	9.56246	9.6455	9.73627
311391	22995	Cep152	centrosomal protein 152	GO:0005634: nucleus, GO:0005634: nucleus, GO:0005737: cytoplasm, GO:0005813: centrosome, GO:0005813: centrosome, GO:0019901: protein kinase binding, GO:0019901: protein kinase binding, GO:0051298: centrosome duplication, GO:0051298: centrosome duplication		8	7.87988	7.92236	7.93406	7.68765	7.69314	7.74465	8.06864	7.94152	8.01527	7.61898	7.77959	7.76152
313219	7743	Zfp189	zinc finger protein 189	GO:0003676: nucleic acid binding, GO:0005622: intracellular, GO:0006355: regulation of transcription, DNA-dependent, GO:0008270: zinc ion binding		8	8.12364	8.15181	8.17223	7.85123	7.89753	8.00589	8.2197	8.20481	8.25821	7.83488	7.95795	8.1392
688429	79658	Arhgap10	Rho GTPase activating protein 10	GO:0005100: Rho GTPase activator activity, GO:0005100: Rho GTPase activator activity, GO:0005543: phospholipid binding, GO:0005829: cytosol, GO:0005829: cytosol, GO:0007010: cytoskeleton organization, GO:0007010: cytoskeleton organization, GO:0007165: signal transduction, GO:0008093: cytoskeletal adaptor activity, GO:0017124: SH3 domain binding, GO:0032321: positive regulation of Rho GTPase activ…	05100: Bacterial invasion of epithelial cells	8	8.06002	8.10392	8.18832	7.56196	7.8414	7.81638	8.28385	8.08252	8.13088	7.85965	7.88297	8.00882
619579		Nrbp	nuclear receptor binding protein			8	8.57774	8.68739	8.70072	8.42241	8.30724	8.35013	8.63437	8.64166	8.55072	8.55009	8.40888	8.52378
100359701		LOC100359701	rCG44996-like			8	9.43415	9.34454	9.49362	9.23849	9.16998	9.26276	9.42705	9.41965	9.39265	9.37391	9.23753	9.33053
305351	51088	Klhl5	kelch-like 5 (Drosophila)			8	7.02789	7.04974	6.9019	6.58598	6.65716	6.53439	7.11899	6.99778	6.87051	6.82832	6.45169	6.78086
116699	8821	Inpp4b	inositol polyphosphate-4-phosphatase, type II	GO:0005575: cellular_component, GO:0008150: biological_process, GO:0016316: phosphatidylinositol-3,4-bisphosphate 4-phosphatase activity, GO:0034597: phosphatidylinositol-4,5-bisphosphate 4-phosphatase activity, GO:0036092: phosphatidylinositol-3-phosphate biosynthetic process	00562: Inositol phosphate metabolism, 01100: Metabolic pathways, 04070: Phosphatidylinositol signaling system	8	6.44554	6.33922	6.45875	6.18742	5.95735	5.97725	6.5421	6.52602	6.2382	6.10545	6.07078	6.1496
361348		Mro	maestro			8	6.00558	6.29069	6.09402	5.67987	5.77488	5.60255	6.14786	6.08375	6.29953	6.11341	5.75232	5.98457
25414	9564	Bcar1	breast cancer anti-estrogen resistance 1	GO:0001726: ruffle, GO:0001726: ruffle, GO:0005515: protein binding, GO:0005737: cytoplasm, GO:0005737: cytoplasm, GO:0005886: plasma membrane, GO:0005886: plasma membrane, GO:0005925: focal adhesion, GO:0005925: focal adhesion, GO:0007015: actin filament organization, GO:0007015: actin filament organization, GO:0007155: cell adhesion, GO:0007173: epidermal growth factor receptor signaling pathwa…	04062: Chemokine signaling pathway, 04510: Focal adhesion, 04670: Leukocyte transendothelial migration, 04810: Regulation of actin cytoskeleton, 05100: Bacterial invasion of epithelial cells	8	7.24963	7.20987	7.19524	7.07014	7.01668	7.05098	7.17982	7.23667	7.28662	7.1414	7.03667	7.15396
309243	23230	Vps13a	vacuolar protein sorting 13 homolog A (S. cerevisiae)	GO:0003674: molecular_function, GO:0005575: cellular_component, GO:0007399: nervous system development, GO:0007626: locomotory behavior, GO:0008150: biological_process, GO:0035176: social behavior		8	9.02164	8.98962	9.05798	8.79231	8.86274	8.76802	9.17708	8.9722	9.25091	8.98805	8.918	8.94899
309307	158358	RGD1311595	similar to KIAA2026 protein			8	9.64497	9.58735	9.55432	9.46308	9.32203	9.36678	9.73362	9.55918	9.72754	9.5789	9.51371	9.6105
306357	51291	Gmip	Gem-interacting protein	GO:0005100: Rho GTPase activator activity, GO:0005100: Rho GTPase activator activity, GO:0005622: intracellular, GO:0005622: intracellular, GO:0032321: positive regulation of Rho GTPase activity, GO:0034259: negative regulation of Rho GTPase activity, GO:0034259: negative regulation of Rho GTPase activity, GO:0035556: intracellular signal transduction, GO:0035556: intracellular signal transductio…		8	7.99916	7.95277	7.94556	7.73513	7.74531	7.79007	8.34249	8.14725	7.97839	8.00966	7.95806	7.84833
24651	5313	Pklr	pyruvate kinase, liver and RBC	GO:0000287: magnesium ion binding, GO:0001666: response to hypoxia, GO:0004743: pyruvate kinase activity, GO:0004743: pyruvate kinase activity, GO:0004743: pyruvate kinase activity, GO:0005524: ATP binding, GO:0005829: cytosol, GO:0005975: carbohydrate metabolic process, GO:0006096: glycolysis, GO:0006096: glycolysis, GO:0006754: ATP biosynthetic process, GO:0007584: response to nutrient, GO:0009…	00010: Glycolysis / Gluconeogenesis, 00230: Purine metabolism, 00620: Pyruvate metabolism, 01100: Metabolic pathways, 04910: Insulin signaling pathway, 04930: Type II diabetes mellitus, 04950: Maturity onset diabetes of the young	8	11.1165	11.1213	10.9275	10.8062	10.9196	10.8199	11.4102	11.3269	11.1157	11.1904	11.1096	11.0427
306451	55714	Odz3	odz, odd Oz/ten-m homolog 3 (Drosophila)	GO:0007165: signal transduction, GO:0016021: integral to membrane		8	9.12782	8.83604	8.71246	8.51627	8.47434	8.3369	9.31971	9.05243	8.93353	8.9169	8.76088	8.74853
306356	148113	Cilp2	cartilage intermediate layer protein 2	GO:0003674: molecular_function, GO:0004180: carboxypeptidase activity, GO:0005575: cellular_component, GO:0008150: biological_process		8	7.08164	6.96069	6.875	6.47241	6.57963	6.52815	7.30868	7.20178	6.97891	6.85794	6.86427	6.8069
309390	57089	Entpd7	ectonucleoside triphosphate diphosphohydrolase 7	GO:0016787: hydrolase activity		8	9.55833	9.59301	9.38841	9.20172	9.11884	9.16474	9.70014	9.73775	9.56726	9.43069	9.27663	9.42688
50568	10675	Cspg5	chondroitin sulfate proteoglycan 5 (neuroglycan C)	GO:0005789: endoplasmic reticulum membrane, GO:0005794: Golgi apparatus, GO:0005794: Golgi apparatus, GO:0005886: plasma membrane, GO:0016021: integral to membrane, GO:0030660: Golgi-associated vesicle membrane, GO:0030660: Golgi-associated vesicle membrane, GO:0031103: axon regeneration, GO:0040008: regulation of growth, GO:0050804: regulation of synaptic transmission		8	6.78462	6.8351	6.4393	6.33587	6.20384	6.28973	7.15038	7.10514	6.89885	6.7753	6.51175	6.43871
294019	51063	Calhm2	calcium homeostasis modulator 2	GO:0016021: integral to membrane		8	5.5778	5.62067	5.41491	5.04853	4.93418	5.05174	6.24389	6.10441	5.76926	5.53485	5.37275	5.3712
289584	64854	Usp46	ubiquitin specific peptidase 46	GO:0004221: ubiquitin thiolesterase activity, GO:0004843: ubiquitin-specific protease activity, GO:0007610: behavior, GO:0016579: protein deubiquitination, GO:0032228: regulation of synaptic transmission, GABAergic		8	8.51374	8.46303	8.35093	8.11102	8.07892	7.97082	8.6532	8.64675	8.35409	8.48512	8.2967	8.26395
85246	8522	Gas7	growth arrest specific 7	GO:0001726: ruffle, GO:0001726: ruffle, GO:0005737: cytoplasm, GO:0005884: actin filament, GO:0005884: actin filament, GO:0008360: regulation of cell shape, GO:0008360: regulation of cell shape, GO:0030041: actin filament polymerization, GO:0030041: actin filament polymerization, GO:0030182: neuron differentiation, GO:0048812: neuron projection morphogenesis, GO:0048812: neuron projection morphog…		8	7.42012	7.45794	7.13809	6.73521	6.61984	6.52348	7.52453	7.49369	7.07042	7.41036	7.16527	6.87709
56266	66002	Cyp4f1	cytochrome P450, family 4, subfamily f, polypeptide 1	GO:0005789: endoplasmic reticulum membrane, GO:0006690: icosanoid metabolic process, GO:0008391: arachidonic acid monooxygenase activity, GO:0009055: electron carrier activity, GO:0009636: response to toxin, GO:0019369: arachidonic acid metabolic process, GO:0020037: heme binding, GO:0050544: arachidonic acid binding, GO:0070330: aromatase activity	00590: Arachidonic acid metabolism, 01100: Metabolic pathways	8	8.1357	8.12553	7.99347	7.51326	7.42635	7.4561	8.35151	8.19751	8.00273	8.21321	7.939	7.89852
362107	83543	Aif1l	allograft inflammatory factor 1-like	GO:0005509: calcium ion binding, GO:0005884: actin filament, GO:0005925: focal adhesion, GO:0015629: actin cytoskeleton, GO:0043234: protein complex, GO:0051015: actin filament binding		8	7.02375	7.26989	6.85997	6.5281	6.51933	6.31964	7.26712	7.40599	7.00065	6.97028	7.06553	6.75121
501841	23603	Coro1c	coronin, actin binding protein 1C	GO:0015629: actin cytoskeleton, GO:0030036: actin cytoskeleton organization, GO:0051015: actin filament binding		8	11.3437	11.2996	11.1764	11.1455	11.1888	11.1154	11.4721	11.3873	11.3699	11.2511	11.2666	11.1084
317253	340527	Nhsl2	NHS-like 2			8	7.18606	7.07881	6.9766	6.98005	6.8685	6.6679	7.35533	7.33621	7.23242	6.96599	7.14744	6.86726
25435	29904	Eef2k	eukaryotic elongation factor-2 kinase	GO:0004686: elongation factor-2 kinase activity, GO:0004686: elongation factor-2 kinase activity, GO:0005509: calcium ion binding, GO:0005516: calmodulin binding, GO:0005516: calmodulin binding, GO:0005524: ATP binding, GO:0031952: regulation of protein autophosphorylation, GO:0031952: regulation of protein autophosphorylation, GO:0046777: protein autophosphorylation, GO:0046777: protein autophos…		8	6.98616	6.98604	6.82892	6.72774	6.50634	6.65505	7.04487	7.22699	7.05888	6.7938	7.02186	6.97641
100909828		LOC100909828	protein phosphatase 1 regulatory subunit 14B-like			8	7.50509	7.44329	7.3776	7.27998	7.17678	7.18307	7.49475	7.56502	7.67182	7.42107	7.46759	7.44723
114244	610	Hcn2	hyperpolarization activated cyclic nucleotide-gated potassium channel 2	GO:0005249: voltage-gated potassium channel activity, GO:0005272: sodium channel activity, GO:0005515: protein binding, GO:0005886: plasma membrane, GO:0007420: brain development, GO:0007568: aging, GO:0009725: response to hormone stimulus, GO:0016021: integral to membrane, GO:0030165: PDZ domain binding, GO:0030424: axon, GO:0030552: cAMP binding, GO:0032947: protein complex scaffold, GO:0042391…		8	8.56953	8.47947	8.43891	8.33929	8.31847	8.36901	8.51313	8.55596	8.63398	8.42853	8.46625	8.56166
24917	3837	Kpnb1	karyopherin (importin) beta 1	GO:0005515: protein binding, GO:0005622: intracellular, GO:0005622: intracellular, GO:0005737: cytoplasm, GO:0005737: cytoplasm, GO:0006606: protein import into nucleus, GO:0006610: ribosomal protein import into nucleus, GO:0006610: ribosomal protein import into nucleus, GO:0006886: intracellular protein transport, GO:0008565: protein transporter activity, GO:0008565: protein transporter activity…	03013: RNA transport	8	10.1145	10.1444	10.1978	10.0701	10.0651	10.1032	10.1818	10.3014	10.2433	10.1407	10.1853	10.1624
113912	65078	Rtn4r	reticulon 4 receptor	GO:0004872: receptor activity, GO:0005783: endoplasmic reticulum, GO:0005783: endoplasmic reticulum, GO:0005886: plasma membrane, GO:0005886: plasma membrane, GO:0007409: axonogenesis, GO:0007409: axonogenesis, GO:0009986: cell surface, GO:0009986: cell surface, GO:0031225: anchored to membrane, GO:0050771: negative regulation of axonogenesis		8	7.77022	7.71643	7.75392	7.24921	7.46106	7.51225	7.77692	7.93885	7.71326	7.79867	7.73624	7.66713
501101	221424	Lrrc73	leucine rich repeat containing 73			8	8.53706	8.52058	8.63172	8.05889	8.22164	8.38199	8.70605	8.76238	8.65164	8.41592	8.716	8.59466
24213	478	Atp1a3	ATPase, Na+/K+ transporting, alpha 3 polypeptide	GO:0005391: sodium:potassium-exchanging ATPase activity, GO:0005391: sodium:potassium-exchanging ATPase activity, GO:0005515: protein binding, GO:0005524: ATP binding, GO:0005524: ATP binding, GO:0005634: nucleus, GO:0005634: nucleus, GO:0005737: cytoplasm, GO:0005737: cytoplasm, GO:0005783: endoplasmic reticulum, GO:0005783: endoplasmic reticulum, GO:0005794: Golgi apparatus, GO:0005794: Golgi a…	04260: Cardiac muscle contraction, 04960: Aldosterone-regulated sodium reabsorption, 04964: Proximal tubule bicarbonate reclamation, 04970: Salivary secretion, 04971: Gastric acid secretion, 04972: Pancreatic secretion, 04973: Carbohydrate digestion and absorption, 04974: Protein digestion and absorption, 04976: Bile secretion	8	8.91724	8.98354	8.95969	8.58774	8.76556	8.86515	9.10896	9.18414	9.12117	8.94264	8.96116	8.9529
100360120		LOC100360120	hypothetical protein LOC100360120			9	9.66158	9.76348	9.84344	9.49474	9.53524	9.53319	9.61943	9.71342	9.67103	9.53979	9.58779	9.58985
64033	894	Ccnd2	cyclin D2	GO:0000082: G1/S transition of mitotic cell cycle, GO:0000082: G1/S transition of mitotic cell cycle, GO:0000082: G1/S transition of mitotic cell cycle, GO:0000307: cyclin-dependent protein kinase holoenzyme complex, GO:0000307: cyclin-dependent protein kinase holoenzyme complex, GO:0000785: chromatin, GO:0000785: chromatin, GO:0001541: ovarian follicle development, GO:0001889: liver development,…	04110: Cell cycle, 04115: p53 signaling pathway, 04310: Wnt signaling pathway, 04510: Focal adhesion, 04630: Jak-STAT signaling pathway	9	10.8019	10.7446	10.9403	10.2806	10.3959	10.6032	10.7269	10.7074	10.6631	10.5484	10.6536	10.5633
302562	5355	Plp2	proteolipid protein 2 (colonic epithelium-enriched)	GO:0005886: plasma membrane, GO:0005886: plasma membrane, GO:0016021: integral to membrane, GO:0019956: chemokine binding, GO:0019956: chemokine binding		9	11.4728	11.5578	11.4777	11.1871	11.3071	11.2339	11.4295	11.5639	11.4732	11.3638	11.4778	11.4318
309953	153396	Tmem161b	transmembrane protein 161B			9	8.02513	8.37503	8.4809	7.59842	7.69432	7.43669	7.97762	8.08701	8.35387	8.16531	8.19011	8.10459
361895	79993	Elovl7	ELOVL fatty acid elongase 7	GO:0005783: endoplasmic reticulum, GO:0005789: endoplasmic reticulum membrane, GO:0016021: integral to membrane, GO:0016747: transferase activity, transferring acyl groups other than amino-acyl groups, GO:0019367: fatty acid elongation, saturated fatty acid, GO:0019367: fatty acid elongation, saturated fatty acid, GO:0034626: fatty acid elongation, polyunsaturated fatty acid, GO:0034626: fatty ac…		9	8.35405	8.37596	8.41886	7.76508	7.80177	7.75678	8.39336	8.19042	8.31641	8.17402	8.1425	8.20144
50555	7368	Ugt8	UDP glycosyltransferase 8	GO:0002175: protein localization to paranode region of axon, GO:0002175: protein localization to paranode region of axon, GO:0003851: 2-hydroxyacylsphingosine 1-beta-galactosyltransferase activity, GO:0005622: intracellular, GO:0006682: galactosylceramide biosynthetic process, GO:0006688: glycosphingolipid biosynthetic process, GO:0007010: cytoskeleton organization, GO:0007010: cytoskeleton organ…	00600: Sphingolipid metabolism, 01100: Metabolic pathways	9	9.34206	9.41809	9.46815	9.02761	9.04235	9.14907	9.27191	9.34204	9.44216	9.30411	9.26496	9.35017
415062	58530	Ly6g6d	lymphocyte antigen 6 complex, locus G6D	GO:0005886: plasma membrane, GO:0031225: anchored to membrane		9	5.90016	5.60618	5.71418	5.17226	5.09749	5.36657	5.35223	5.32807	5.41957	5.58285	5.49502	5.44563
25507	5046	Pcsk6	proprotein convertase subtilisin/kexin type 6	GO:0004175: endopeptidase activity, GO:0004252: serine-type endopeptidase activity, GO:0004252: serine-type endopeptidase activity, GO:0005615: extracellular space, GO:0005615: extracellular space, GO:0005794: Golgi apparatus, GO:0006508: proteolysis, GO:0007354: zygotic determination of anterior/posterior axis, embryo, GO:0007368: determination of left/right symmetry, GO:0008201: heparin binding…		9	8.15384	7.92188	7.97233	7.41394	7.45012	7.57398	7.7828	7.72551	7.40522	7.8564	7.75017	7.66774
25241	362	Aqp5	aquaporin 5	GO:0005783: endoplasmic reticulum, GO:0005783: endoplasmic reticulum, GO:0005886: plasma membrane, GO:0005902: microvillus, GO:0005902: microvillus, GO:0006833: water transport, GO:0009925: basal plasma membrane, GO:0009925: basal plasma membrane, GO:0015250: water channel activity, GO:0015250: water channel activity, GO:0015670: carbon dioxide transport, GO:0015670: carbon dioxide transport, GO:…	04970: Salivary secretion	9	6.9865	6.85731	6.87031	6.48058	6.39804	6.22006	6.69359	6.36528	6.42859	6.54388	6.48706	6.37071
362495	29078	Ndufaf4	NADH dehydrogenase (ubiquinone) 1 alpha subcomplex, assembly factor 4	GO:0005516: calmodulin binding, GO:0005739: mitochondrion, GO:0005739: mitochondrion, GO:0006916: anti-apoptosis, GO:0008284: positive regulation of cell proliferation, GO:0031966: mitochondrial membrane, GO:0032981: mitochondrial respiratory chain complex I assembly		9	5.85358	5.96381	6.0158	5.5443	5.57142	5.59124	5.39518	5.53944	5.701	5.79652	5.60618	5.77915
65161	9516	Litaf	lipopolysaccharide-induced TNF factor	GO:0004871: signal transducer activity, GO:0004871: signal transducer activity, GO:0004871: signal transducer activity, GO:0005576: extracellular region, GO:0005765: lysosomal membrane, GO:0005794: Golgi apparatus, GO:0005794: Golgi apparatus, GO:0005794: Golgi apparatus, GO:0006351: transcription, DNA-dependent, GO:0006355: regulation of transcription, DNA-dependent, GO:0006915: apoptotic proces…		9	9.94971	9.95446	9.95284	9.70616	9.72722	9.77413	9.65622	9.82329	9.77007	9.85512	9.84649	9.80604
24539	4023	Lpl	lipoprotein lipase	GO:0004465: lipoprotein lipase activity, GO:0004465: lipoprotein lipase activity, GO:0004806: triglyceride lipase activity, GO:0004806: triglyceride lipase activity, GO:0005102: receptor binding, GO:0005102: receptor binding, GO:0005615: extracellular space, GO:0005886: plasma membrane, GO:0006633: fatty acid biosynthetic process, GO:0008201: heparin binding, GO:0008201: heparin binding, GO:00099…	00561: Glycerolipid metabolism, 03320: PPAR signaling pathway, 05010: Alzheimer's disease	9	7.15586	7.19011	7.10509	6.82996	6.6045	6.93147	6.49326	6.66921	6.51983	6.62438	6.68769	6.59507
308807	11098	Prss23	protease, serine, 23	GO:0004252: serine-type endopeptidase activity, GO:0005576: extracellular region, GO:0005634: nucleus, GO:0005634: nucleus, GO:0006508: proteolysis		9	8.37113	8.35229	8.27532	7.82123	7.73542	7.84933	7.7657	7.79352	7.60563	7.74621	7.61408	7.78877
314930	23414	Zfpm2	zinc finger protein, multitype 2	GO:0000122: negative regulation of transcription from RNA polymerase II promoter, GO:0000122: negative regulation of transcription from RNA polymerase II promoter, GO:0001071: nucleic acid binding transcription factor activity, GO:0001071: nucleic acid binding transcription factor activity, GO:0001570: vasculogenesis, GO:0001570: vasculogenesis, GO:0001701: in utero embryonic development, GO:0001…		9	7.69101	7.51042	7.72372	7.36085	7.3973	7.54749	7.40538	7.39329	7.41314	7.28855	7.34831	7.29214
304731	79134	Tmem185b	transmembrane protein 185B			9	6.86454	6.85191	6.93775	6.62736	6.67228	6.66783	6.56189	6.66706	6.58458	6.51328	6.7795	6.60842
64862	81631	Map1lc3b	microtubule-associated protein 1 light chain 3 beta	GO:0000421: autophagic vacuole membrane, GO:0005622: intracellular, GO:0005737: cytoplasm, GO:0005874: microtubule, GO:0005875: microtubule associated complex, GO:0006914: autophagy, GO:0008017: microtubule binding, GO:0012505: endomembrane system, GO:0015631: tubulin binding, GO:0019904: protein domain specific binding, GO:0030424: axon, GO:0030425: dendrite, GO:0031410: cytoplasmic vesicle, GO:…		9	8.30021	8.19726	8.33439	8.03283	8.18757	8.1695	7.87162	8.13221	7.98934	7.95418	7.95341	7.97767
314275	55334	Slc39a9	solute carrier family 39 (zinc transporter), member 9	GO:0006829: zinc ion transport, GO:0016021: integral to membrane, GO:0046873: metal ion transmembrane transporter activity		9	8.27654	8.33284	8.37894	8.14014	8.36115	8.30995	7.98427	8.13432	7.88227	8.06812	8.11712	7.98995
305438	57537	Sorcs2	sortilin-related VPS10 domain containing receptor 2	GO:0003674: molecular_function, GO:0005575: cellular_component, GO:0008150: biological_process		9	9.6663	9.52014	9.45809	9.44493	9.35753	9.3645	9.49497	9.44086	9.41427	9.33721	9.22914	9.29487
679958	133308	Slc9b2	solute carrier family 9, subfamily B (cation proton antiporter 2), member 2	GO:0015299: solute:hydrogen antiporter activity, GO:0016021: integral to membrane		9	7.41879	7.1551	7.23679	6.8828	6.88552	6.80886	6.93753	6.82334	6.88824	6.57716	6.4474	6.62224
65044	56913	C1galt1	core 1 synthase, glycoprotein-N-acetylgalactosamine 3-beta-galactosyltransferase, 1	GO:0001525: angiogenesis, GO:0001525: angiogenesis, GO:0001822: kidney development, GO:0001822: kidney development, GO:0006486: protein glycosylation, GO:0016021: integral to membrane, GO:0016021: integral to membrane, GO:0016263: glycoprotein-N-acetylgalactosamine 3-beta-galactosyltransferase activity, GO:0016263: glycoprotein-N-acetylgalactosamine 3-beta-galactosyltransferase activity, GO:00301…	00512: Mucin type O-Glycan biosynthesis, 01100: Metabolic pathways	9	9.30711	9.21425	8.86764	8.74806	8.85826	8.45221	8.92871	8.91126	8.77719	8.44285	8.45676	8.4047
363026	10498	Carm1	coactivator-associated arginine methyltransferase 1	GO:0003420: regulation of growth plate cartilage chondrocyte proliferation, GO:0003420: regulation of growth plate cartilage chondrocyte proliferation, GO:0003713: transcription coactivator activity, GO:0003713: transcription coactivator activity, GO:0005515: protein binding, GO:0005634: nucleus, GO:0005634: nucleus, GO:0005737: cytoplasm, GO:0005737: cytoplasm, GO:0005829: cytosol, GO:0005829: c…		9	9.85341	9.79396	9.69967	9.6709	9.6827	9.79831	9.76885	9.75281	9.74941	9.4248	9.4426	9.54807
688905		LOC688905	similar to metaxin 3			9	7.52018	7.5419	7.32101	7.37472	7.39029	7.34631	7.39421	7.37329	7.34847	6.98363	6.97463	7.22057
286932	51542	Vps54	vacuolar protein sorting 54 homolog (S. cerevisiae)	GO:0015031: protein transport, GO:0040007: growth, GO:0040007: growth, GO:0042147: retrograde transport, endosome to Golgi, GO:0048873: homeostasis of number of cells within a tissue, GO:0048873: homeostasis of number of cells within a tissue, GO:0050881: musculoskeletal movement, GO:0050881: musculoskeletal movement, GO:0060052: neurofilament cytoskeleton organization, GO:0060052: neurofilament …		9	8.28331	8.22259	8.21133	8.07726	8.16598	8.19752	8.26623	8.16764	8.14833	8.00845	7.97948	8.09096
314310	57862	Zfp410	zinc finger protein 410	GO:0003676: nucleic acid binding, GO:0005622: intracellular, GO:0008270: zinc ion binding		9	7.62838	7.75289	7.68673	7.57253	7.5649	7.39831	7.60042	7.51227	7.45947	7.44182	7.34985	7.40061
688812		LOC688812	similar to ubiquitin-activating enzyme E1C			9	6.25465	6.34891	6.21487	6.19449	6.19268	6.11271	6.22245	6.16111	6.13434	5.99327	6.05421	6.09967
171121	5537	Ppp6c	protein phosphatase 6, catalytic subunit	GO:0004722: protein serine/threonine phosphatase activity, GO:0004722: protein serine/threonine phosphatase activity, GO:0005737: cytoplasm, GO:0005829: cytosol, GO:0006470: protein dephosphorylation, GO:0006470: protein dephosphorylation, GO:0007049: cell cycle, GO:0046872: metal ion binding		9	10.0372	10.0843	10.0653	9.91875	9.96055	9.91919	9.89242	9.90291	9.92868	9.82393	9.78658	9.91022
25468	3737	Kcna2	potassium voltage-gated channel, shaker-related subfamily, member 2	GO:0005515: protein binding, GO:0008076: voltage-gated potassium channel complex, GO:0008076: voltage-gated potassium channel complex, GO:0015271: outward rectifier potassium channel activity, GO:0021633: optic nerve structural organization, GO:0044224: juxtaparanode region of axon, GO:0044224: juxtaparanode region of axon, GO:0051259: protein oligomerization, GO:0051260: protein homooligomerizat…		9	7.96176	7.99503	7.95328	7.38326	7.37774	7.46627	7.78654	7.57307	7.55537	7.10067	7.18665	7.25992
64566	7474	Wnt5a	wingless-type MMTV integration site family, member 5A	GO:0000187: activation of MAPK activity, GO:0001667: ameboidal cell migration, GO:0001667: ameboidal cell migration, GO:0001736: establishment of planar polarity, GO:0001736: establishment of planar polarity, GO:0001756: somitogenesis, GO:0001756: somitogenesis, GO:0001837: epithelial to mesenchymal transition, GO:0001837: epithelial to mesenchymal transition, GO:0001843: neural tube closure, GO:…	04310: Wnt signaling pathway, 04340: Hedgehog signaling pathway, 04916: Melanogenesis, 05200: Pathways in cancer, 05217: Basal cell carcinoma	9	5.90637	5.97222	6.03268	5.63535	5.66589	5.59298	5.81324	5.75656	5.73267	5.22977	5.45431	5.61596
299197	9870	RGD1307597	similar to mKIAA0317 protein	GO:0004842: ubiquitin-protein ligase activity, GO:0005634: nucleus, GO:0005737: cytoplasm, GO:0042787: protein ubiquitination involved in ubiquitin-dependent protein catabolic process		9	7.88652	7.88569	7.84959	7.8123	7.83715	7.81668	7.81756	7.86871	7.78904	7.73965	7.77151	7.73027
360793	57414	Rhbdd2	rhomboid domain containing 2	GO:0004252: serine-type endopeptidase activity, GO:0016021: integral to membrane		9	9.95874	10.0722	10.0753	9.87264	10.0621	9.94413	9.85831	9.99392	9.84756	9.66756	9.76717	9.7123
307249	147339	RGD1308601	similar to hypothetical protein			9	8.15639	8.23712	8.11859	8.03539	8.18115	8.14856	8.02756	8.11148	7.98695	7.8502	7.89135	7.88721
300088	171568	Polr3h	polymerase (RNA) III (DNA directed) polypeptide H	GO:0003677: DNA binding, GO:0003899: DNA-directed RNA polymerase activity, GO:0003899: DNA-directed RNA polymerase activity, GO:0005654: nucleoplasm, GO:0005666: DNA-directed RNA polymerase III complex, GO:0005666: DNA-directed RNA polymerase III complex, GO:0006139: nucleobase-containing compound metabolic process, GO:0006383: transcription from RNA polymerase III promoter, GO:0006383: transcrip…	00230: Purine metabolism, 00240: Pyrimidine metabolism, 01100: Metabolic pathways, 03020: RNA polymerase, 04623: Cytosolic DNA-sensing pathway	9	9.31212	9.43217	9.40381	9.17127	9.27646	9.21921	9.23157	9.27832	9.19841	9.10431	9.21644	9.00462
360866	57147	Scyl3	SCY1-like 3 (S. cerevisiae)	GO:0004672: protein kinase activity, GO:0005524: ATP binding, GO:0005737: cytoplasm, GO:0005794: Golgi apparatus, GO:0005794: Golgi apparatus, GO:0030027: lamellipodium, GO:0030027: lamellipodium		9	6.79995	6.78167	6.89042	6.61413	6.7599	6.74594	6.66096	6.70092	6.80999	6.60006	6.53264	6.44373
291132	2822	Gpld1	glycosylphosphatidylinositol specific phospholipase D1	GO:0001503: ossification, GO:0002042: cell migration involved in sprouting angiogenesis, GO:0002042: cell migration involved in sprouting angiogenesis, GO:0002062: chondrocyte differentiation, GO:0002430: complement receptor mediated signaling pathway, GO:0002430: complement receptor mediated signaling pathway, GO:0004621: glycosylphosphatidylinositol phospholipase D activity, GO:0004621: glycosy…	00563: Glycosylphosphatidylinositol(GPI)-anchor biosynthesis	9	6.02188	6.16828	6.12628	5.91437	5.99602	5.92856	5.99376	5.8984	5.9793	5.84543	5.58296	5.66015
680127	114609	Tirap	toll-interleukin 1 receptor (TIR) domain-containing adaptor protein	GO:0003674: molecular_function, GO:0005080: protein kinase C binding, GO:0005546: phosphatidylinositol-4,5-bisphosphate binding, GO:0005575: cellular_component, GO:0005622: intracellular, GO:0005622: intracellular, GO:0007165: signal transduction, GO:0007166: cell surface receptor signaling pathway, GO:0007249: I-kappaB kinase/NF-kappaB cascade, GO:0008150: biological_process, GO:0030099: myeloid…	04620: Toll-like receptor signaling pathway	9	6.32167	6.45765	6.41994	6.19528	6.4276	6.23062	6.38444	6.28726	6.31043	5.95108	6.12473	6.0545
366192		Fastkd5-ps1	FAST kinase domains 5, pseudogene 1			9	7.54883	7.53118	7.53246	7.32795	7.46404	7.3637	7.41904	7.35143	7.38863	7.18543	7.23032	7.13255
364681	255488	Rnf144b	ring finger protein 144B	GO:0004842: ubiquitin-protein ligase activity, GO:0004842: ubiquitin-protein ligase activity, GO:0005737: cytoplasm, GO:0008270: zinc ion binding, GO:0031966: mitochondrial membrane, GO:0031966: mitochondrial membrane, GO:0042787: protein ubiquitination involved in ubiquitin-dependent protein catabolic process, GO:0042787: protein ubiquitination involved in ubiquitin-dependent protein catabolic p…		9	6.5227	6.34235	6.38398	6.2346	6.05343	6.01296	6.45995	6.23133	6.26205	5.56684	5.87706	5.6303
690806	221710	LOC690806	hypothetical protein LOC690806	GO:0016021: integral to membrane		9	9.43239	9.50233	9.53349	9.37311	9.37461	9.25086	9.41335	9.49992	9.35282	9.05763	9.21593	8.96386
497897	80108	Zfp2	zinc finger protein 2			9	6.99812	7.05621	6.92184	6.95985	7.03744	6.76483	6.96645	6.77908	6.94759	6.62481	6.61656	6.65777
64312		Aplp2	amyloid beta (A4) precursor-like protein 2	GO:0001967: suckling behavior, GO:0004867: serine-type endopeptidase inhibitor activity, GO:0005515: protein binding, GO:0005634: nucleus, GO:0006878: cellular copper ion homeostasis, GO:0007176: regulation of epidermal growth factor-activated receptor activity, GO:0007617: mating behavior, GO:0007626: locomotory behavior, GO:0008201: heparin binding, GO:0008203: cholesterol metabolic process, GO…		9	10.6605	10.6117	10.5692	10.5804	10.5502	10.391	10.5838	10.4824	10.3878	10.2377	10.3209	10.1876
314785	160418	Tmtc3	transmembrane and tetratricopeptide repeat containing 3	GO:0016021: integral to membrane		9	8.50014	8.44506	8.36446	8.40386	8.36084	8.22447	8.49188	8.31394	8.29421	8.16553	8.09417	7.93034
313056	9410	Snrnp40	small nuclear ribonucleoprotein 40 (U5)	GO:0005634: nucleus, GO:0005737: cytoplasm, GO:0071013: catalytic step 2 spliceosome	03040: Spliceosome	9	8.29225	8.35386	8.33333	8.30264	8.27286	8.26876	8.30469	8.27388	8.34294	8.19984	8.19581	8.24579
362295	64327	Lmbr1	limb region 1 homolog (mouse)	GO:0003674: molecular_function, GO:0005575: cellular_component, GO:0008150: biological_process, GO:0042733: embryonic digit morphogenesis, GO:0042733: embryonic digit morphogenesis		9	9.10115	9.23583	9.25942	9.18545	9.18298	9.21492	9.02224	9.08187	9.11966	8.80054	8.93091	8.90283
298032	58493	RGD1307983	similar to HSPC043 protein	GO:0005634: nucleus, GO:0006281: DNA repair, GO:0006281: DNA repair, GO:0006974: response to DNA damage stimulus, GO:0010212: response to ionizing radiation, GO:0010212: response to ionizing radiation, GO:0070876: SOSS complex, GO:0070876: SOSS complex		9	7.90725	8.02974	8.09235	7.92082	7.95682	7.95879	7.88297	7.83456	7.90867	7.67759	7.7658	7.79977
366270	1908	Edn3	endothelin 3	GO:0001755: neural crest cell migration, GO:0001755: neural crest cell migration, GO:0002690: positive regulation of leukocyte chemotaxis, GO:0002690: positive regulation of leukocyte chemotaxis, GO:0003100: regulation of systemic arterial blood pressure by endothelin, GO:0003100: regulation of systemic arterial blood pressure by endothelin, GO:0005179: hormone activity, GO:0005179: hormone activ…		9	7.3396	7.43467	7.4516	7.20938	7.13167	7.04308	6.88835	6.96596	7.03542	6.6363	6.76509	6.63744
310375	7690	Zfp131	zinc finger protein 131			9	8.15731	8.17917	8.1961	8.14474	8.15989	8.20568	8.13297	8.12783	8.17824	8.0638	8.04639	8.01534
117544	5471	Ppat	phosphoribosyl pyrophosphate amidotransferase	GO:0000082: G1/S transition of mitotic cell cycle, GO:0001822: kidney development, GO:0004044: amidophosphoribosyltransferase activity, GO:0006189: 'de novo' IMP biosynthetic process, GO:0006543: glutamine catabolic process, GO:0007595: lactation, GO:0009113: purine nucleobase biosynthetic process, GO:0009116: nucleoside metabolic process, GO:0009168: purine ribonucleoside monophosphate biosynthe…	00230: Purine metabolism, 00250: Alanine, aspartate and glutamate metabolism, 01100: Metabolic pathways	9	8.89427	8.89632	8.9963	8.95224	8.97449	8.99652	8.77843	8.80206	8.86981	8.59533	8.61105	8.486
364654		Rnf170	ring finger protein 170			9	7.59809	7.74619	7.70593	7.62411	7.66879	7.73173	7.65303	7.64759	7.68126	7.48727	7.52366	7.43399
314690	23325	RGD1309995	similar to CG13957-PA	GO:0005622: intracellular, GO:0016197: endosomal transport, GO:0016197: endosomal transport, GO:0071203: WASH complex, GO:0071203: WASH complex		9	8.56407	8.65027	8.63035	8.6369	8.58286	8.59039	8.59622	8.56466	8.56825	8.4929	8.49802	8.49221
303076	6838	Surf6	surfeit 6	GO:0001652: granular component, GO:0003677: DNA binding, GO:0003723: RNA binding, GO:0005730: nucleolus, GO:0042254: ribosome biogenesis, GO:0044451: nucleoplasm part		9	7.86808	7.97604	8.02835	7.94299	7.93761	7.89819	7.88365	7.78613	7.95906	7.50867	7.6619	7.57363
302032	196394	Amn1	antagonist of mitotic exit network 1 homolog (S. cerevisiae)			9	7.92533	8.12901	8.2477	8.12268	8.11068	8.08151	7.97417	8.10625	8.0505	7.65046	7.70294	7.69861
64028	7257	Tsnax	translin-associated factor X	GO:0003697: single-stranded DNA binding, GO:0005634: nucleus, GO:0005737: cytoplasm, GO:0007275: multicellular organismal development, GO:0007283: spermatogenesis, GO:0030154: cell differentiation, GO:0031687: A2A adenosine receptor binding, GO:0032403: protein complex binding, GO:0043565: sequence-specific DNA binding, GO:0048471: perinuclear region of cytoplasm		9	7.63258	7.65083	7.73825	7.66136	7.62995	7.73825	7.63484	7.68902	7.689	7.42523	7.46864	7.52851
309153	9986	Rce1	RCE1 homolog, prenyl protein peptidase (S. cerevisiae)	GO:0005789: endoplasmic reticulum membrane, GO:0016021: integral to membrane, GO:0016787: hydrolase activity		9	8.74035	8.7063	8.91349	8.69507	8.69497	8.76402	8.55895	8.64022	8.75278	8.32165	8.39635	8.44211
293144	10714	Pold3	polymerase (DNA-directed), delta 3, accessory subunit	GO:0005634: nucleus, GO:0005739: mitochondrion, GO:0005739: mitochondrion, GO:0006261: DNA-dependent DNA replication, GO:0006297: nucleotide-excision repair, DNA gap filling, GO:0006297: nucleotide-excision repair, DNA gap filling, GO:0043625: delta DNA polymerase complex	00230: Purine metabolism, 00240: Pyrimidine metabolism, 01100: Metabolic pathways, 03030: DNA replication, 03410: Base excision repair, 03420: Nucleotide excision repair, 03430: Mismatch repair, 03440: Homologous recombination	9	8.94114	8.97763	9.04902	8.88655	8.98608	8.9856	8.9675	8.95146	9.03965	8.72399	8.79068	8.82186
362844	23476	Brd4	bromodomain containing 4	GO:0000114: regulation of transcription involved in G1 phase of mitotic cell cycle, GO:0000790: nuclear chromatin, GO:0000794: condensed nuclear chromosome, GO:0001833: inner cell mass cell proliferation, GO:0003677: DNA binding, GO:0005634: nucleus, GO:0005737: cytoplasm, GO:0006468: protein phosphorylation, GO:0007059: chromosome segregation, GO:0010971: positive regulation of G2/M transition o…		9	9.20088	9.30796	9.24938	9.18763	9.16995	9.23333	9.08488	9.28186	9.03399	8.64363	8.82474	8.99574
25604	5110	Pcmt1	protein-L-isoaspartate (D-aspartate) O-methyltransferase 1	GO:0004719: protein-L-isoaspartate (D-aspartate) O-methyltransferase activity, GO:0004719: protein-L-isoaspartate (D-aspartate) O-methyltransferase activity, GO:0004719: protein-L-isoaspartate (D-aspartate) O-methyltransferase activity, GO:0005737: cytoplasm, GO:0005737: cytoplasm, GO:0006479: protein methylation, GO:0008757: S-adenosylmethionine-dependent methyltransferase activity, GO:0046498: …		9	9.23626	9.3811	9.40303	9.17758	9.31556	9.15967	9.15032	9.32495	9.25637	8.79762	8.98964	9.01315
287593	51651	Ptrh2	peptidyl-tRNA hydrolase 2	GO:0004045: aminoacyl-tRNA hydrolase activity, GO:0005739: mitochondrion, GO:0005739: mitochondrion		9	8.40953	8.45557	8.47051	8.39061	8.45542	8.45587	8.35598	8.46048	8.42843	8.12416	8.26204	8.30673
680409	5625	Prodh	proline dehydrogenase (oxidase) 1	GO:0004657: proline dehydrogenase activity, GO:0004657: proline dehydrogenase activity, GO:0005739: mitochondrion, GO:0005739: mitochondrion, GO:0005743: mitochondrial inner membrane, GO:0005743: mitochondrial inner membrane, GO:0006537: glutamate biosynthetic process, GO:0006562: proline catabolic process, GO:0016597: amino acid binding, GO:0071949: FAD binding, GO:0071949: FAD binding	00330: Arginine and proline metabolism, 01100: Metabolic pathways	10	5.7426	5.69998	5.81606	5.64475	5.69855	5.83006	6.27806	6.01135	6.03512	5.57737	5.59012	5.63701
117020	23263	Mcf2l	MCF.2 cell line derived transforming sequence-like	GO:0005089: Rho guanyl-nucleotide exchange factor activity, GO:0005089: Rho guanyl-nucleotide exchange factor activity, GO:0005543: phospholipid binding, GO:0005545: 1-phosphatidylinositol binding, GO:0005622: intracellular, GO:0005737: cytoplasm, GO:0005886: plasma membrane, GO:0007266: Rho protein signal transduction, GO:0016020: membrane, GO:0030027: lamellipodium, GO:0035023: regulation of Rh…		10	9.35259	9.23561	9.34513	9.24882	9.1361	9.28426	9.66383	9.46838	9.52219	9.1644	9.12724	9.22126
305073	51514	Dtl	denticleless E3 ubiquitin protein ligase homolog (Drosophila)	GO:0000209: protein polyubiquitination, GO:0000209: protein polyubiquitination, GO:0004842: ubiquitin-protein ligase activity, GO:0004842: ubiquitin-protein ligase activity, GO:0005634: nucleus, GO:0005634: nucleus, GO:0005813: centrosome, GO:0005813: centrosome, GO:0006511: ubiquitin-dependent protein catabolic process, GO:0006511: ubiquitin-dependent protein catabolic process, GO:0006513: prote…		10	8.89499	8.93838	9.03147	8.94221	8.76661	9.01942	9.37139	9.10157	9.33434	8.9035	8.8365	8.90012
64557	580	Bard1	BRCA1 associated RING domain 1	GO:0003674: molecular_function, GO:0003723: RNA binding, GO:0003723: RNA binding, GO:0004842: ubiquitin-protein ligase activity, GO:0004842: ubiquitin-protein ligase activity, GO:0005634: nucleus, GO:0005634: nucleus, GO:0005634: nucleus, GO:0005737: cytoplasm, GO:0005737: cytoplasm, GO:0005737: cytoplasm, GO:0006281: DNA repair, GO:0007283: spermatogenesis, GO:0008270: zinc ion binding, GO:00314…		10	6.82617	6.72196	6.71853	6.77743	6.72146	6.796	7.11905	6.87413	7.0796	6.71253	6.65303	6.70753
314993	29028	Atad2	ATPase family, AAA domain containing 2	GO:0005524: ATP binding, GO:0005634: nucleus, GO:0005634: nucleus, GO:0017111: nucleoside-triphosphatase activity		10	8.68286	8.67353	8.54102	8.57116	8.61974	8.63781	9.01953	8.81416	8.95564	8.54063	8.43822	8.6945
313130	135293	Pm20d2	peptidase M20 domain containing 2	GO:0016787: hydrolase activity		10	5.84926	5.80589	5.94714	5.71031	5.61818	5.74941	6.2254	6.20573	6.18436	5.92463	5.55754	5.86642
29130	8224	Syn3	synapsin III	GO:0003824: catalytic activity, GO:0005515: protein binding, GO:0005524: ATP binding, GO:0005524: ATP binding, GO:0007269: neurotransmitter secretion, GO:0007269: neurotransmitter secretion, GO:0008021: synaptic vesicle, GO:0008021: synaptic vesicle, GO:0030054: cell junction, GO:0030672: synaptic vesicle membrane, GO:0030672: synaptic vesicle membrane, GO:0045202: synapse		10	6.39307	6.41141	6.50903	6.40342	6.48613	6.46284	6.86218	6.80111	6.84246	6.46521	6.25366	6.42726
291908	27324	Tox3	TOX high mobility group box family member 3	GO:0003682: chromatin binding, GO:0003682: chromatin binding, GO:0003682: chromatin binding, GO:0005515: protein binding, GO:0005634: nucleus, GO:0006351: transcription, DNA-dependent, GO:0006915: apoptotic process, GO:0019722: calcium-mediated signaling, GO:0034056: estrogen response element binding, GO:0034056: estrogen response element binding, GO:0034056: estrogen response element binding, GO…		10	9.88218	9.88707	9.90285	9.79338	9.77878	9.85192	9.96331	10.0569	10.0338	9.52617	9.55862	9.84528
305645		Dlg5	discs, large homolog 5 (Drosophila)			10	7.54531	7.49888	7.54054	7.56557	7.48801	7.51592	7.63513	7.67999	7.69308	7.38505	7.40362	7.55226
24547		Mbp	myelin basic protein	GO:0002020: protease binding, GO:0002020: protease binding, GO:0005515: protein binding, GO:0005886: plasma membrane, GO:0009636: response to toxin, GO:0009636: response to toxin, GO:0019911: structural constituent of myelin sheath, GO:0019911: structural constituent of myelin sheath, GO:0019911: structural constituent of myelin sheath, GO:0033269: internode region of axon, GO:0033269: internode …		10	5.86787	5.86325	5.79032	5.7734	5.68173	5.7175	5.85426	5.93964	5.97659	5.65694	5.55922	5.76978
170907	256987	Serinc5	serine incorporator 5	GO:0005789: endoplasmic reticulum membrane, GO:0005794: Golgi apparatus, GO:0005794: Golgi apparatus, GO:0005886: plasma membrane, GO:0006658: phosphatidylserine metabolic process, GO:0006665: sphingolipid metabolic process, GO:0008654: phospholipid biosynthetic process, GO:0015194: L-serine transmembrane transporter activity, GO:0015825: L-serine transport, GO:0016020: membrane, GO:0016021: inte…		10	6.74175	6.51829	6.57956	6.54158	6.45754	6.54009	6.72769	6.84913	6.95594	6.49989	6.35576	6.50142
114486	673	Braf	v-raf murine sarcoma viral oncogene homolog B1	GO:0000165: MAPK cascade, GO:0004672: protein kinase activity, GO:0004674: protein serine/threonine kinase activity, GO:0004674: protein serine/threonine kinase activity, GO:0004709: MAP kinase kinase kinase activity, GO:0004709: MAP kinase kinase kinase activity, GO:0005509: calcium ion binding, GO:0005515: protein binding, GO:0005634: nucleus, GO:0005634: nucleus, GO:0005737: cytoplasm, GO:0005…	04010: MAPK signaling pathway, 04012: ErbB signaling pathway, 04062: Chemokine signaling pathway, 04150: mTOR signaling pathway, 04270: Vascular smooth muscle contraction, 04510: Focal adhesion, 04650: Natural killer cell mediated cytotoxicity, 04720: Long-term potentiation, 04722: Neurotrophin signaling pathway, 04730: Long-term depression, 04810: Regulation of actin cytoskeleton, 04910: Insulin…	10	8.65091	8.65374	8.66903	8.62904	8.61886	8.74828	8.7837	8.73993	8.85448	8.60944	8.59374	8.61029
309692	5116	LOC309692	similar to pericentrin	GO:0000226: microtubule cytoskeleton organization, GO:0001701: in utero embryonic development, GO:0001701: in utero embryonic development, GO:0001764: neuron migration, GO:0001764: neuron migration, GO:0005737: cytoplasm, GO:0005813: centrosome, GO:0005814: centriole, GO:0005814: centriole, GO:0005815: microtubule organizing center, GO:0006915: apoptotic process, GO:0006915: apoptotic process, GO…		10	6.40309	6.3624	6.42552	6.33203	6.36434	6.40658	6.54387	6.56552	6.66596	6.29189	6.27785	6.20598
303734	125058	Tbc1d16	TBC1 domain family, member 16			10	7.57336	7.37723	7.43927	7.4324	7.45657	7.62479	7.65079	7.55724	7.68693	7.34494	7.13974	7.22011
362594	64769	Meaf6	MYST/Esa1-associated factor 6	GO:0005634: nucleus, GO:0005730: nucleolus, GO:0005737: cytoplasm, GO:0005813: centrosome, GO:0035267: NuA4 histone acetyltransferase complex, GO:0043968: histone H2A acetylation, GO:0043981: histone H4-K5 acetylation, GO:0043982: histone H4-K8 acetylation, GO:0043983: histone H4-K12 acetylation, GO:0044154: histone H3-K14 acetylation, GO:0070776: MOZ/MORF histone acetyltransferase complex		10	9.40698	9.46203	9.4854	9.44014	9.47556	9.51642	9.62663	9.5691	9.53194	9.24112	9.2334	9.36294
94172	376497	Slc27a1	solute carrier family 27 (fatty acid transporter), member 1	GO:0000166: nucleotide binding, GO:0001579: medium-chain fatty acid transport, GO:0005515: protein binding, GO:0005739: mitochondrion, GO:0005743: mitochondrial inner membrane, GO:0005783: endoplasmic reticulum, GO:0005783: endoplasmic reticulum, GO:0005886: plasma membrane, GO:0005886: plasma membrane, GO:0005886: plasma membrane, GO:0005901: caveola, GO:0006631: fatty acid metabolic process, GO…	03320: PPAR signaling pathway	10	6.91123	6.90566	6.9326	6.87947	6.9162	7.09477	7.20362	7.13383	7.10602	6.60698	6.71122	6.92792
308759	55898	Unc45a	unc-45 homolog A (C. elegans)	GO:0005634: nucleus, GO:0007517: muscle organ development, GO:0030154: cell differentiation, GO:0048471: perinuclear region of cytoplasm, GO:0051879: Hsp90 protein binding, GO:0051879: Hsp90 protein binding, GO:0061077: chaperone-mediated protein folding, GO:0061077: chaperone-mediated protein folding		10	7.68627	7.63519	7.67264	7.75187	7.71987	7.81677	8.03496	7.94257	7.85414	7.66513	7.44135	7.62947
117016	4139	Mark1	MAP/microtubule affinity-regulating kinase 1	GO:0000226: microtubule cytoskeleton organization, GO:0000287: magnesium ion binding, GO:0000287: magnesium ion binding, GO:0000287: magnesium ion binding, GO:0001764: neuron migration, GO:0001786: phosphatidylserine binding, GO:0001786: phosphatidylserine binding, GO:0001786: phosphatidylserine binding, GO:0004672: protein kinase activity, GO:0004674: protein serine/threonine kinase activity, GO…		10	7.61854	7.63102	7.69016	7.8362	7.6582	7.74111	8.05073	7.93468	7.94209	7.50441	7.40979	7.60302
289822	23177	Cep68	centrosomal protein 68	GO:0005813: centrosome, GO:0005813: centrosome, GO:0051297: centrosome organization, GO:0051297: centrosome organization		10	7.55325	7.43507	7.53677	7.5325	7.51021	7.56346	7.65325	7.64611	7.72364	7.44065	7.31153	7.51019
361418	83693	Hsdl1	hydroxysteroid dehydrogenase like 1	GO:0000166: nucleotide binding, GO:0005739: mitochondrion, GO:0005739: mitochondrion, GO:0016491: oxidoreductase activity		10	6.30134	6.1815	6.22868	6.39617	6.3689	6.17139	6.45218	6.67305	6.35601	6.10533	6.07046	6.03616
100364191		LOC100364191	hCG1994130-like			10	9.57871	9.60177	9.61666	9.70425	9.57215	9.65325	9.81494	9.92565	9.74433	9.50764	9.63589	9.4374
314473	26153	Kif26a	kinesin family member 26A	GO:0001560: regulation of cell growth by extracellular stimulus, GO:0001560: regulation of cell growth by extracellular stimulus, GO:0003777: microtubule motor activity, GO:0005524: ATP binding, GO:0005874: microtubule, GO:0007018: microtubule-based movement, GO:0008017: microtubule binding, GO:0008017: microtubule binding, GO:0009968: negative regulation of signal transduction, GO:0009968: negat…		10	7.27343	7.1102	7.19699	7.32149	7.14515	7.32648	7.4148	7.55192	7.321	7.12986	7.08017	7.05011
314456	9895	Tecpr2	tectonin beta-propeller repeat containing 2			10	7.09777	6.97733	6.94479	6.98758	6.98655	7.09824	7.26298	7.27547	7.11523	6.91493	6.86083	6.83517
406195	6941	Tcf19	transcription factor 19			10	8.99887	8.91994	8.78682	8.89196	8.93308	9.00096	9.16237	9.17042	9.11818	8.89132	8.8	8.75362
304580	54434	Ssh1	slingshot homolog 1 (Drosophila)	GO:0000902: cell morphogenesis, GO:0000902: cell morphogenesis, GO:0003779: actin binding, GO:0003779: actin binding, GO:0004721: phosphoprotein phosphatase activity, GO:0004725: protein tyrosine phosphatase activity, GO:0005737: cytoplasm, GO:0005737: cytoplasm, GO:0005886: plasma membrane, GO:0005886: plasma membrane, GO:0006470: protein dephosphorylation, GO:0006470: protein dephosphorylation,…		10	7.68563	7.52742	7.50156	7.6336	7.59087	7.6258	7.75139	7.79895	7.75827	7.57091	7.52209	7.56237
682097		LOC682097	similar to TBP-associated factor 4			10	7.9073	7.80443	7.79325	7.9415	7.86034	7.82413	7.98633	8.04567	7.96588	7.85182	7.75397	7.77567
315496	23333	Dpy19l1	dpy-19-like 1 (C. elegans)	GO:0016021: integral to membrane		10	7.69917	7.7222	7.73194	7.65715	7.71977	7.60236	7.92976	7.84918	7.78232	7.66206	7.55864	7.5794
500084		Trim24	tripartite motif-containing 24	GO:0003674: molecular_function, GO:0005575: cellular_component, GO:0043434: response to peptide hormone stimulus		10	7.57558	7.55546	7.61315	7.45842	7.42218	7.45881	7.8122	7.69397	7.6646	7.37914	7.3382	7.3468
313173	1271	Cntfr	ciliary neurotrophic factor receptor	GO:0001967: suckling behavior, GO:0003360: brainstem development, GO:0004897: ciliary neurotrophic factor receptor activity, GO:0004897: ciliary neurotrophic factor receptor activity, GO:0005102: receptor binding, GO:0005886: plasma membrane, GO:0007548: sex differentiation, GO:0008284: positive regulation of cell proliferation, GO:0019955: cytokine binding, GO:0019955: cytokine binding, GO:00312…	04060: Cytokine-cytokine receptor interaction, 04630: Jak-STAT signaling pathway	10	11.9513	11.9835	11.9316	11.7383	11.7784	11.7651	12.1156	12.1766	12.0132	11.7666	11.7527	11.7107
288532	4176	Mcm7	minichromosome maintenance complex component 7	GO:0003677: DNA binding, GO:0003678: DNA helicase activity, GO:0003697: single-stranded DNA binding, GO:0003697: single-stranded DNA binding, GO:0004003: ATP-dependent DNA helicase activity, GO:0004003: ATP-dependent DNA helicase activity, GO:0005524: ATP binding, GO:0005634: nucleus, GO:0005634: nucleus, GO:0005829: cytosol, GO:0006260: DNA replication, GO:0006268: DNA unwinding involved in repl…	03030: DNA replication, 04110: Cell cycle	10	9.72352	9.7847	9.64866	9.63849	9.65432	9.64196	9.86578	9.8932	9.79661	9.57553	9.58227	9.54289
311165	219541	Med19	mediator complex subunit 19	GO:0001104: RNA polymerase II transcription cofactor activity, GO:0005634: nucleus, GO:0016592: mediator complex, GO:0016592: mediator complex		10	8.24118	8.3324	8.1867	8.16131	8.16772	8.03832	8.48428	8.52092	8.37316	8.06568	8.0409	8.05906
363235	57679	Als2	amyotrophic lateral sclerosis 2 (juvenile)	GO:0001662: behavioral fear response, GO:0001662: behavioral fear response, GO:0001701: in utero embryonic development, GO:0001726: ruffle, GO:0001881: receptor recycling, GO:0001881: receptor recycling, GO:0003674: molecular_function, GO:0005085: guanyl-nucleotide exchange factor activity, GO:0005085: guanyl-nucleotide exchange factor activity, GO:0005543: phospholipid binding, GO:0005622: intra…	05014: Amyotrophic lateral sclerosis (ALS)	10	7.20619	7.29412	7.19057	7.04558	7.14281	6.94272	7.59274	7.50356	7.38858	6.96955	7.07608	6.99267
192247	124925	Sez6	seizure related 6 homolog (mouse)	GO:0005576: extracellular region, GO:0005615: extracellular space, GO:0005615: extracellular space, GO:0005737: cytoplasm, GO:0005886: plasma membrane, GO:0016020: membrane, GO:0016021: integral to membrane, GO:0030054: cell junction, GO:0042995: cell projection, GO:0043197: dendritic spine, GO:0043197: dendritic spine, GO:0043198: dendritic shaft, GO:0043198: dendritic shaft, GO:0045202: synapse…		10	9.246	9.09783	8.913	9.01771	9.00192	8.82756	9.45613	9.26779	9.19268	8.66707	8.72267	8.5885
313235	7464	Coro2a	coronin, actin binding protein 2A	GO:0017053: transcriptional repressor complex		10	8.55009	8.32859	8.17128	8.44081	8.30351	8.1076	8.85876	8.59348	8.58448	8.04306	7.95124	7.81039
81530	5164	Pdk2	pyruvate dehydrogenase kinase, isozyme 2	GO:0000155: two-component sensor activity, GO:0004740: pyruvate dehydrogenase (acetyl-transferring) kinase activity, GO:0004740: pyruvate dehydrogenase (acetyl-transferring) kinase activity, GO:0005524: ATP binding, GO:0005524: ATP binding, GO:0005524: ATP binding, GO:0005634: nucleus, GO:0005634: nucleus, GO:0005737: cytoplasm, GO:0005739: mitochondrion, GO:0005739: mitochondrion, GO:0005759: mi…		10	7.99547	7.90729	7.75127	7.96758	7.88038	7.70524	8.12735	8.09934	7.97349	7.65415	7.64309	7.59989
313211	55335	Nipsnap3b	nipsnap homolog 3B (C. elegans)	GO:0005739: mitochondrion		10	7.68941	7.67459	7.529	7.72279	7.65548	7.50038	7.80204	7.85121	7.74371	7.38055	7.50656	7.37443
296078	56924	Pak6	p21 protein (Cdc42/Rac)-activated kinase 6	GO:0004674: protein serine/threonine kinase activity, GO:0005524: ATP binding	04012: ErbB signaling pathway, 04360: Axon guidance, 04510: Focal adhesion, 04660: T cell receptor signaling pathway, 04810: Regulation of actin cytoskeleton, 05211: Renal cell carcinoma	10	8.5107	8.43844	8.31862	8.35	8.255	8.23074	8.72014	8.69489	8.43466	8.05915	8.20889	8.15687
252915	83463	Mxd3	Max dimerization protein 3	GO:0003677: DNA binding, GO:0003677: DNA binding, GO:0005634: nucleus, GO:0006351: transcription, DNA-dependent, GO:0006355: regulation of transcription, DNA-dependent, GO:0045892: negative regulation of transcription, DNA-dependent		10	8.356	8.39572	8.15337	8.17227	8.33524	8.11553	8.58175	8.62307	8.3683	7.9214	8.07029	7.93515
29261	7298	Tyms	thymidylate synthetase	GO:0000166: nucleotide binding, GO:0003729: mRNA binding, GO:0004799: thymidylate synthase activity, GO:0005542: folic acid binding, GO:0005634: nucleus, GO:0005634: nucleus, GO:0005730: nucleolus, GO:0005737: cytoplasm, GO:0005737: cytoplasm, GO:0005739: mitochondrion, GO:0005739: mitochondrion, GO:0005743: mitochondrial inner membrane, GO:0005743: mitochondrial inner membrane, GO:0005759: mitoc…	00240: Pyrimidine metabolism, 00670: One carbon pool by folate, 01100: Metabolic pathways	10	9.18697	9.121	8.86659	9.03167	8.9948	8.86751	9.41867	9.36374	9.16019	8.75261	8.61129	8.86706
316626	55502	Hes6	hairy and enhancer of split 6 (Drosophila)	GO:0003677: DNA binding, GO:0003700: sequence-specific DNA binding transcription factor activity, GO:0003700: sequence-specific DNA binding transcription factor activity, GO:0003712: transcription cofactor activity, GO:0003712: transcription cofactor activity, GO:0005667: transcription factor complex, GO:0005667: transcription factor complex, GO:0006351: transcription, DNA-dependent, GO:0006357: …		10	6.54814	6.52267	6.34592	6.4498	6.51211	6.31747	6.72056	6.67224	6.63833	6.22506	6.25143	6.29438
84490	2237	Fen1	flap structure-specific endonuclease 1	GO:0000287: magnesium ion binding, GO:0000287: magnesium ion binding, GO:0003677: DNA binding, GO:0003677: DNA binding, GO:0004523: ribonuclease H activity, GO:0004523: ribonuclease H activity, GO:0004527: exonuclease activity, GO:0004527: exonuclease activity, GO:0005634: nucleus, GO:0005634: nucleus, GO:0005654: nucleoplasm, GO:0005730: nucleolus, GO:0005739: mitochondrion, GO:0005739: mitochon…	03030: DNA replication, 03410: Base excision repair, 03450: Non-homologous end-joining	10	8.83718	8.82552	8.68932	8.76502	8.83472	8.61058	8.92723	8.97231	8.87052	8.62901	8.55896	8.59417
367242	51715	Rab23	RAB23, member RAS oncogene family	GO:0005525: GTP binding, GO:0007165: signal transduction, GO:0007264: small GTPase mediated signal transduction, GO:0007399: nervous system development, GO:0008589: regulation of smoothened signaling pathway, GO:0008589: regulation of smoothened signaling pathway, GO:0015031: protein transport, GO:0021513: spinal cord dorsal/ventral patterning, GO:0021513: spinal cord dorsal/ventral patterning, G…	04340: Hedgehog signaling pathway	10	8.98375	9.05327	9.07332	8.97777	8.94546	8.98046	9.3238	9.22655	9.11106	8.83363	8.93123	9.03615
64441	3298	Hsf2	heat shock transcription factor 2	GO:0003677: DNA binding, GO:0005634: nucleus, GO:0005737: cytoplasm, GO:0006355: regulation of transcription, DNA-dependent, GO:0007283: spermatogenesis, GO:0042803: protein homodimerization activity, GO:0043565: sequence-specific DNA binding		10	8.08763	8.17347	8.11907	8.05428	8.08284	8.11693	8.27459	8.22069	8.17221	7.94368	8.05111	8.05154
312690	1911	Phc1	polyhomeotic homolog 1 (Drosophila)	GO:0001739: sex chromatin, GO:0003682: chromatin binding, GO:0005634: nucleus, GO:0016604: nuclear body, GO:0031519: PcG protein complex, GO:0035102: PRC1 complex		10	8.17298	8.24151	8.18649	8.18743	8.11935	8.15154	8.31838	8.45383	8.32794	7.95319	8.12053	8.18078
688553	136288	LOC688553	hypothetical protein LOC688553			10	6.15236	6.47926	6.33821	6.17445	6.27771	6.34622	6.85349	7.09589	6.94525	5.94848	6.19122	6.29086
309860	55084	Sobp	sine oculis-binding protein homolog (Drosophila)	GO:0007605: sensory perception of sound, GO:0007605: sensory perception of sound, GO:0007626: locomotory behavior, GO:0007626: locomotory behavior, GO:0042472: inner ear morphogenesis, GO:0042472: inner ear morphogenesis, GO:0046872: metal ion binding		10	7.05887	7.16309	7.11753	7.01055	7.21728	7.1584	7.31456	7.46642	7.40589	6.80335	6.93416	7.15102
362993	27289	Rnd1	Rho family GTPase 1	GO:0005102: receptor binding, GO:0005102: receptor binding, GO:0005525: GTP binding, GO:0005622: intracellular, GO:0005912: adherens junction, GO:0005912: adherens junction, GO:0007015: actin filament organization, GO:0007015: actin filament organization, GO:0007162: negative regulation of cell adhesion, GO:0007162: negative regulation of cell adhesion, GO:0007264: small GTPase mediated signal tr…	04360: Axon guidance	10	7.12671	7.27651	7.32548	7.39597	7.40864	7.13377	7.83605	7.94317	7.59151	7.26614	7.16448	7.15096
294712	64105	Cenpk	centromere protein K	GO:0005634: nucleus, GO:0005634: nucleus, GO:0045944: positive regulation of transcription from RNA polymerase II promoter, GO:0045944: positive regulation of transcription from RNA polymerase II promoter		10	6.28301	6.47785	6.34718	6.45598	6.41401	6.38066	6.65083	6.59388	6.55516	6.39414	6.32701	6.35078
78973	59343	Senp2	Sumo1/sentrin/SMT3 specific peptidase 2	GO:0001934: positive regulation of protein phosphorylation, GO:0005643: nuclear pore, GO:0005643: nuclear pore, GO:0006508: proteolysis, GO:0008234: cysteine-type peptidase activity, GO:0009950: dorsal/ventral axis specification, GO:0015031: protein transport, GO:0016023: cytoplasmic membrane-bounded vesicle, GO:0016055: Wnt receptor signaling pathway, GO:0016605: PML body, GO:0016605: PML body, …	03013: RNA transport, 04310: Wnt signaling pathway	10	8.4504	8.57567	8.42787	8.53789	8.52862	8.49112	8.62861	8.67712	8.62918	8.50053	8.4386	8.49058
364676	114787	Gprin1	G protein-regulated inducer of neurite outgrowth 1	GO:0005886: plasma membrane, GO:0005886: plasma membrane, GO:0031175: neuron projection development, GO:0031175: neuron projection development, GO:0051219: phosphoprotein binding, GO:0051219: phosphoprotein binding		10	8.70369	8.77868	8.59471	8.74444	8.70122	8.6145	9.02636	9.07179	9.03577	8.61601	8.46771	8.60003
308942	23258	Dennd5a	DENN/MADD domain containing 5A	GO:0005794: Golgi apparatus, GO:0017137: Rab GTPase binding		10	8.89125	8.91388	8.83527	8.89896	8.80163	8.83797	9.05251	9.03061	9.01215	8.82033	8.6756	8.74846
685076	283209	Pgm2l1	phosphoglucomutase 2-like 1	GO:0004614: phosphoglucomutase activity, GO:0005829: cytosol, GO:0016052: carbohydrate catabolic process, GO:0047933: glucose-1,6-bisphosphate synthase activity	00500: Starch and sucrose metabolism	10	6.71238	6.92238	6.60039	6.89746	6.93669	6.74302	7.24692	7.16408	7.14481	6.61062	6.40422	6.37118
65183	224	Aldh3a2	aldehyde dehydrogenase 3 family, member A2	GO:0000302: response to reactive oxygen species, GO:0004028: 3-chloroallyl aldehyde dehydrogenase activity, GO:0004029: aldehyde dehydrogenase (NAD) activity, GO:0004029: aldehyde dehydrogenase (NAD) activity, GO:0004030: aldehyde dehydrogenase [NAD(P)+] activity, GO:0005634: nucleus, GO:0005739: mitochondrion, GO:0005743: mitochondrial inner membrane, GO:0005783: endoplasmic reticulum, GO:000582…	00010: Glycolysis / Gluconeogenesis, 00040: Pentose and glucuronate interconversions, 00053: Ascorbate and aldarate metabolism, 00071: Fatty acid metabolism, 00280: Valine, leucine and isoleucine degradation, 00310: Lysine degradation, 00330: Arginine and proline metabolism, 00340: Histidine metabolism, 00380: Tryptophan metabolism, 00410: beta-Alanine metabolism, 00561: Glycerolipid metabolism, …	10	9.02487	9.1892	9.0548	9.12585	9.06776	9.12891	9.29744	9.25102	9.23339	9.08458	8.92048	8.92354
56003	55964	Sept3	septin 3	GO:0005525: GTP binding, GO:0005525: GTP binding, GO:0005829: cytosol, GO:0007049: cell cycle, GO:0030054: cell junction, GO:0031105: septin complex, GO:0042734: presynaptic membrane		10	8.2511	8.43642	8.31641	8.36119	8.23437	8.39665	8.57306	8.58717	8.60976	8.24415	8.21909	8.34345
293454	56061	Ubfd1	ubiquitin family domain containing 1			10	8.68106	8.88485	8.59884	8.89119	8.72213	8.84976	8.92055	9.10826	9.03997	8.62099	8.52266	8.67772
266705	10842	Ppp1r17	protein phosphatase 1, regulatory subunit 17	GO:0004864: protein phosphatase inhibitor activity, GO:0004865: protein serine/threonine phosphatase inhibitor activity, GO:0004865: protein serine/threonine phosphatase inhibitor activity, GO:0010921: regulation of phosphatase activity, GO:0010921: regulation of phosphatase activity, GO:0019212: phosphatase inhibitor activity	04730: Long-term depression	10	6.69231	6.94447	6.82398	6.96213	6.92236	6.72708	7.26249	7.1768	7.40487	6.43756	6.53984	6.72734
287585	8493	Ppm1d	protein phosphatase, Mg2+/Mn2+ dependent, 1D	GO:0000086: G2/M transition of mitotic cell cycle, GO:0000086: G2/M transition of mitotic cell cycle, GO:0003674: molecular_function, GO:0004722: protein serine/threonine phosphatase activity, GO:0004722: protein serine/threonine phosphatase activity, GO:0005575: cellular_component, GO:0008150: biological_process, GO:0008287: protein serine/threonine phosphatase complex, GO:0009617: response to b…	04115: p53 signaling pathway	10	7.42965	7.72297	7.47995	7.6326	7.66134	7.47645	7.78026	7.80539	7.79242	7.15187	7.21136	7.42851
83586	7391	Usf1	upstream transcription factor 1	GO:0000432: positive regulation of transcription from RNA polymerase II promoter by glucose, GO:0000432: positive regulation of transcription from RNA polymerase II promoter by glucose, GO:0001666: response to hypoxia, GO:0001666: response to hypoxia, GO:0003677: DNA binding, GO:0003677: DNA binding, GO:0003690: double-stranded DNA binding, GO:0003700: sequence-specific DNA binding transcription …		10	7.33202	7.29468	7.20421	7.41431	7.36708	7.2973	7.54186	7.56826	7.4555	7.10877	7.10745	7.27415
360971	8508	Nipsnap1	nipsnap homolog 1 (C. elegans)	GO:0005739: mitochondrion, GO:0005743: mitochondrial inner membrane, GO:0016020: membrane, GO:0019233: sensory perception of pain, GO:0042165: neurotransmitter binding, GO:0097060: synaptic membrane		10	9.76993	9.82694	9.76431	9.98323	9.84109	9.76559	9.97718	9.99933	9.983	9.67716	9.4984	9.7063
305509	107	Adcy1	adenylate cyclase 1 (brain)	GO:0000166: nucleotide binding, GO:0004016: adenylate cyclase activity, GO:0005634: nucleus, GO:0005886: plasma membrane, GO:0005886: plasma membrane, GO:0006171: cAMP biosynthetic process, GO:0007409: axonogenesis, GO:0007409: axonogenesis, GO:0007616: long-term memory, GO:0007616: long-term memory, GO:0007623: circadian rhythm, GO:0008294: calcium- and calmodulin-responsive adenylate cyclase ac…	00230: Purine metabolism, 04020: Calcium signaling pathway, 04062: Chemokine signaling pathway, 04114: Oocyte meiosis, 04270: Vascular smooth muscle contraction, 04540: Gap junction, 04720: Long-term potentiation, 04912: GnRH signaling pathway, 04914: Progesterone-mediated oocyte maturation, 04916: Melanogenesis, 04970: Salivary secretion, 04971: Gastric acid secretion, 04972: Pancreatic secretio…	10	7.03233	6.77702	6.7066	6.55263	6.49209	6.50809	6.91431	6.7435	6.76812	6.44087	6.57466	6.36179
500418	54714	Cngb3	cyclic nucleotide gated channel beta 3	GO:0001750: photoreceptor outer segment, GO:0003674: molecular_function, GO:0005223: intracellular cGMP activated cation channel activity, GO:0005575: cellular_component, GO:0008150: biological_process		10	5.94923	5.66791	5.49955	5.42286	5.27494	5.25021	5.8133	5.85291	5.61405	5.07913	5.12474	4.79138
310633	56893	Ubqln4	ubiquilin 4	GO:0003674: molecular_function, GO:0005575: cellular_component, GO:0005634: nucleus, GO:0005737: cytoplasm, GO:0005789: endoplasmic reticulum membrane, GO:0005789: endoplasmic reticulum membrane, GO:0005829: cytosol, GO:0008150: biological_process, GO:0031593: polyubiquitin binding, GO:0031593: polyubiquitin binding, GO:0031595: nuclear proteasome complex, GO:0031595: nuclear proteasome complex, …	04141: Protein processing in endoplasmic reticulum	10	8.6139	8.40959	8.40598	8.36882	8.34709	8.43324	8.57483	8.50813	8.62244	8.29387	8.26143	8.29839
362455	57613	RGD1306151	similar to hypothetical protein DKFZp761D0211	GO:0003674: molecular_function, GO:0005575: cellular_component, GO:0008150: biological_process		10	9.81767	9.54915	9.53924	9.6382	9.37341	9.44725	9.76906	9.65274	9.71229	9.21928	9.21255	9.33391
366489	400745	Sh2d5	SH2 domain containing 5			10	8.41938	8.16249	8.42184	8.02129	8.00227	8.22929	8.57969	8.32791	8.3241	7.98583	7.75369	7.78683
500249	339122	Rab43	RAB43, member RAS oncogene family	GO:0005525: GTP binding, GO:0005886: plasma membrane, GO:0007264: small GTPase mediated signal transduction, GO:0015031: protein transport		10	8.05177	7.8015	7.92369	7.65088	7.68893	7.72079	8.10962	7.95146	7.93043	7.66123	7.4478	7.68076
289400	23271	Camsap2	calmodulin regulated spectrin-associated protein family, member 2	GO:0008017: microtubule binding		10	9.72753	9.65146	9.70762	9.53785	9.54992	9.63119	9.87604	9.76977	9.78756	9.65715	9.53397	9.46623
287961	8318	Cdc45	cell division cycle 45 homolog (S. cerevisiae)	GO:0005634: nucleus, GO:0005813: centrosome	04110: Cell cycle	10	7.49889	7.36248	7.38344	7.36647	7.24013	7.32565	7.66034	7.57141	7.58748	7.36413	7.24125	7.26031
24159	47	Acly	ATP citrate lyase	GO:0003878: ATP citrate synthase activity, GO:0004775: succinate-CoA ligase (ADP-forming) activity, GO:0005524: ATP binding, GO:0005634: nucleus, GO:0005737: cytoplasm, GO:0005737: cytoplasm, GO:0005739: mitochondrion, GO:0005886: plasma membrane, GO:0006084: acetyl-CoA metabolic process, GO:0006085: acetyl-CoA biosynthetic process, GO:0006101: citrate metabolic process, GO:0006629: lipid metabol…	00020: Citrate cycle (TCA cycle), 01100: Metabolic pathways	10	11.5636	11.455	11.4801	11.4856	11.3836	11.4334	11.6434	11.5706	11.6091	11.443	11.3912	11.3311
366352	79817	Mob3b	MOB kinase activator 3B			10	8.03261	8.0443	8.12117	7.75112	7.90413	7.95384	7.98276	8.10541	8.09257	7.83844	7.87123	7.74756
365355	22800	Rras2	related RAS viral (r-ras) oncogene homolog 2	GO:0003674: molecular_function, GO:0003924: GTPase activity, GO:0005525: GTP binding, GO:0005575: cellular_component, GO:0005622: intracellular, GO:0005622: intracellular, GO:0007265: Ras protein signal transduction, GO:0007265: Ras protein signal transduction, GO:0008150: biological_process, GO:0009987: cellular process, GO:0016020: membrane, GO:0030335: positive regulation of cell migration, GO…	04010: MAPK signaling pathway, 04530: Tight junction, 04810: Regulation of actin cytoskeleton	10	7.98524	8.10422	8.16833	7.4561	7.72789	7.90165	7.90951	8.0169	7.90888	7.41543	7.65014	7.43797
298098	54107	Pole3	polymerase (DNA directed), epsilon 3 (p17 subunit)	GO:0003887: DNA-directed DNA polymerase activity, GO:0005634: nucleus, GO:0005671: Ada2/Gcn5/Ada3 transcription activator complex, GO:0043565: sequence-specific DNA binding, GO:0043966: histone H3 acetylation	00230: Purine metabolism, 00240: Pyrimidine metabolism, 01100: Metabolic pathways, 03030: DNA replication, 03410: Base excision repair, 03420: Nucleotide excision repair	10	7.46759	7.46277	7.49022	7.17212	7.25185	7.46969	7.3911	7.62943	7.53526	7.08182	7.18569	7.01748
309255	54893	Mtmr10	myotubularin related protein 10			10	8.65301	8.76516	8.51389	8.25181	8.3671	8.24079	8.45178	8.61156	8.57162	8.31247	8.19193	8.36475
500295	9797	Tatdn2	TatD DNase domain containing 2	GO:0016888: endodeoxyribonuclease activity, producing 5'-phosphomonoesters		10	8.2114	8.25043	8.19846	8.15154	8.09087	8.04354	8.18467	8.23957	8.19064	8.01583	8.04185	8.10701
306672	11044	Papd7	PAP associated domain containing 7	GO:0005634: nucleus, GO:0005634: nucleus, GO:0016779: nucleotidyltransferase activity, GO:0042493: response to drug, GO:0042493: response to drug	03018: RNA degradation	10	8.19785	8.20153	8.15025	8.07008	8.09656	8.02715	8.13299	8.19403	8.16604	7.99818	7.94191	8.01183
300782	81556	RGD1359616	similar to 2010321M09Rik protein			10	8.57016	8.51816	8.5945	8.35985	8.40566	8.38069	8.44956	8.57137	8.50502	8.36237	8.2554	8.33781
288414	5983	Rfc3	replication factor C (activator 1) 3	GO:0003674: molecular_function, GO:0003677: DNA binding, GO:0003677: DNA binding, GO:0005524: ATP binding, GO:0005575: cellular_component, GO:0005663: DNA replication factor C complex, GO:0005663: DNA replication factor C complex, GO:0006200: ATP catabolic process, GO:0006260: DNA replication, GO:0006260: DNA replication, GO:0008150: biological_process, GO:0016887: ATPase activity, GO:0016887: AT…	03030: DNA replication, 03420: Nucleotide excision repair, 03430: Mismatch repair	10	7.51389	7.46504	7.455	7.40568	7.47731	7.41479	7.56297	7.71189	7.6275	7.35793	7.49933	7.34359
305792	200845	Kctd6	potassium channel tetramerisation domain containing 6	GO:0005216: ion channel activity, GO:0051260: protein homooligomerization		10	6.47781	6.42452	6.61691	6.38904	6.44282	6.35096	6.52418	6.64595	6.69533	6.171	6.39718	6.14242
361453	134637	Adat2	adenosine deaminase, tRNA-specific 2	GO:0008270: zinc ion binding, GO:0016787: hydrolase activity		10	7.23889	7.21824	7.26049	7.04622	7.21934	7.12619	7.25954	7.54396	7.35134	6.8605	7.08929	6.80105
171155	3032	Hadhb	hydroxyacyl-CoA dehydrogenase/3-ketoacyl-CoA thiolase/enoyl-CoA hydratase (trifunctional protein), beta subunit	GO:0000062: fatty-acyl-CoA binding, GO:0003857: 3-hydroxyacyl-CoA dehydrogenase activity, GO:0003988: acetyl-CoA C-acyltransferase activity, GO:0003988: acetyl-CoA C-acyltransferase activity, GO:0004300: enoyl-CoA hydratase activity, GO:0005739: mitochondrion, GO:0005739: mitochondrion, GO:0005741: mitochondrial outer membrane, GO:0005741: mitochondrial outer membrane, GO:0005743: mitochondrial i…	00062: Fatty acid elongation in mitochondria, 00071: Fatty acid metabolism, 00280: Valine, leucine and isoleucine degradation, 01100: Metabolic pathways	10	9.26123	9.36746	9.34806	9.23159	9.33043	9.27759	9.42233	9.38369	9.43182	9.13811	9.16205	9.08311
680498		LOC680498	similar to CG31613-PA		05322: Systemic lupus erythematosus	10	8.45985	8.56052	8.51896	8.49066	8.54176	8.51569	8.70969	8.6731	8.7098	8.29865	8.4315	8.37015
288599	7458	Eif4h	eukaryotic translation initiation factor 4H	GO:0000166: nucleotide binding, GO:0003676: nucleic acid binding, GO:0003743: translation initiation factor activity, GO:0019953: sexual reproduction, GO:0048471: perinuclear region of cytoplasm, GO:0048589: developmental growth		10	10.7498	10.8262	10.8358	10.7888	10.73	10.8059	10.8703	10.8966	10.8807	10.7069	10.7774	10.6524
246279	7733	Zfp180	zinc finger protein 180	GO:0003676: nucleic acid binding, GO:0005622: intracellular, GO:0008270: zinc ion binding		10	8.19985	8.3126	8.31476	8.30828	8.21326	8.2931	8.33836	8.46292	8.44042	8.12351	8.15756	8.092
81813	7071	Klf10	Kruppel-like factor 10	GO:0003677: DNA binding, GO:0005634: nucleus, GO:0006351: transcription, DNA-dependent, GO:0006355: regulation of transcription, DNA-dependent, GO:0006355: regulation of transcription, DNA-dependent, GO:0006917: induction of apoptosis, GO:0008270: zinc ion binding, GO:0030282: bone mineralization, GO:0030282: bone mineralization, GO:0035019: somatic stem cell maintenance, GO:0035019: somatic stem…		10	9.79104	9.70265	9.91051	9.62824	9.63654	9.84896	10.0289	10.0372	9.91352	9.55825	9.66598	9.40085
362383	22934	Rpia	ribose 5-phosphate isomerase A	GO:0004751: ribose-5-phosphate isomerase activity, GO:0004751: ribose-5-phosphate isomerase activity, GO:0006098: pentose-phosphate shunt, GO:0009052: pentose-phosphate shunt, non-oxidative branch, GO:0019693: ribose phosphate metabolic process, GO:0030246: carbohydrate binding, GO:0048029: monosaccharide binding	00030: Pentose phosphate pathway, 01100: Metabolic pathways	10	7.37792	7.68232	7.81063	7.45626	7.42237	7.57499	7.75544	7.79277	7.75143	7.26505	7.22959	7.34317
25288	2180	Acsl1	acyl-CoA synthetase long-chain family member 1	GO:0001676: long-chain fatty acid metabolic process, GO:0003987: acetate-CoA ligase activity, GO:0004467: long-chain fatty acid-CoA ligase activity, GO:0004467: long-chain fatty acid-CoA ligase activity, GO:0005524: ATP binding, GO:0005739: mitochondrion, GO:0005741: mitochondrial outer membrane, GO:0005778: peroxisomal membrane, GO:0005783: endoplasmic reticulum, GO:0005789: endoplasmic reticulu…	00071: Fatty acid metabolism, 01100: Metabolic pathways, 03320: PPAR signaling pathway, 04146: Peroxisome, 04920: Adipocytokine signaling pathway	10	8.72378	8.94277	8.92822	8.80133	8.65867	8.82032	8.84349	8.91179	8.91501	8.65641	8.56638	8.5832
24686	5621	Prnp	prion protein	GO:0001933: negative regulation of protein phosphorylation, GO:0001933: negative regulation of protein phosphorylation, GO:0005507: copper ion binding, GO:0005507: copper ion binding, GO:0005507: copper ion binding, GO:0005634: nucleus, GO:0005730: nucleolus, GO:0005730: nucleolus, GO:0005737: cytoplasm, GO:0005783: endoplasmic reticulum, GO:0005783: endoplasmic reticulum, GO:0005794: Golgi appar…	05020: Prion diseases	10	10.3832	10.423	10.4208	10.3791	10.2949	10.3475	10.4131	10.4679	10.4255	10.3252	10.2314	10.308
362814	10193	Rnf41	ring finger protein 41	GO:0000209: protein polyubiquitination, GO:0004842: ubiquitin-protein ligase activity, GO:0005128: erythropoietin receptor binding, GO:0005135: interleukin-3 receptor binding, GO:0006917: induction of apoptosis, GO:0008285: negative regulation of cell proliferation, GO:0030336: negative regulation of cell migration, GO:0043408: regulation of MAPK cascade, GO:0045619: regulation of lymphocyte diff…	04144: Endocytosis	10	9.14574	9.29839	9.10736	9.178	9.062	9.07632	9.22498	9.42147	9.33623	8.9304	9.02463	8.9645
64351	10652	Ykt6	YKT6 v-SNARE homolog (S. cerevisiae)	GO:0000139: Golgi membrane, GO:0005484: SNAP receptor activity, GO:0005737: cytoplasm, GO:0005739: mitochondrion, GO:0005768: endosome, GO:0005783: endoplasmic reticulum, GO:0005783: endoplasmic reticulum, GO:0005794: Golgi apparatus, GO:0005829: cytosol, GO:0005887: integral to plasma membrane, GO:0005887: integral to plasma membrane, GO:0006888: ER to Golgi vesicle-mediated transport, GO:000688…	04130: SNARE interactions in vesicular transport	10	8.20486	8.24951	8.11879	8.19693	8.03839	8.1333	8.20005	8.31541	8.18129	7.88313	7.97206	7.88761
311209	9537	Tp53i11	tumor protein p53 inducible protein 11	GO:0016021: integral to membrane		10	10.8677	10.9205	10.8064	10.8077	10.7239	10.8584	10.8657	10.9287	10.9094	10.5824	10.6851	10.6774
298443	114034	Toe1	target of EGR1, member 1 (nuclear)	GO:0003676: nucleic acid binding, GO:0005634: nucleus, GO:0008270: zinc ion binding		10	6.91867	7.02513	6.96753	6.93757	6.94583	6.88633	6.90477	7.11218	6.95611	6.52949	6.61494	6.7327
317385	2521	Fus	fused in sarcoma	GO:0000166: nucleotide binding, GO:0003676: nucleic acid binding, GO:0005622: intracellular, GO:0005634: nucleus, GO:0005737: cytoplasm, GO:0008270: zinc ion binding		10	10.0599	10.1837	10.1266	10.1966	10.1046	10.1187	10.1258	10.2646	10.1881	9.85222	9.95477	9.97741
314288	22990	Pcnx	pecanex homolog (Drosophila)			10	7.99191	7.84215	7.92096	7.89235	7.75063	7.88964	7.83493	8.06821	7.97529	7.47102	7.55782	7.69028
301676	3344	RGD1562291	similar to Human T-cell leukemia virus enhancer factor (Forkhead box protein N2)	GO:0005634: nucleus, GO:0005634: nucleus, GO:0043231: intracellular membrane-bounded organelle		10	9.40049	9.39642	9.36076	9.34764	9.31381	9.30605	9.29383	9.37533	9.38517	9.08217	9.18754	9.22503
300758	60677	Celf6	CUGBP, Elav-like family member 6	GO:0000166: nucleotide binding, GO:0000381: regulation of alternative nuclear mRNA splicing, via spliceosome, GO:0000381: regulation of alternative nuclear mRNA splicing, via spliceosome, GO:0003674: molecular_function, GO:0003676: nucleic acid binding, GO:0005575: cellular_component, GO:0008150: biological_process		10	6.26757	6.32043	6.21215	6.05203	6.18299	6.26827	6.32843	6.30394	6.46928	6.03154	5.95088	6.12267
311146	6744	Ssfa2	sperm specific antigen 2			10	7.96373	7.93864	8.02505	7.64308	7.81253	7.7895	8.08855	8.06705	7.98088	7.56496	7.62188	7.72964
306247	55540	Il17rb	interleukin 17 receptor B	GO:0005737: cytoplasm, GO:0005737: cytoplasm, GO:0009986: cell surface, GO:0009986: cell surface	04060: Cytokine-cytokine receptor interaction	10	9.14642	9.18028	9.08323	8.73941	8.8562	8.85455	9.26452	9.16221	9.12111	8.65152	8.55331	8.70905
94268	1942	Efna1	ephrin A1	GO:0000122: negative regulation of transcription from RNA polymerase II promoter, GO:0000122: negative regulation of transcription from RNA polymerase II promoter, GO:0000187: activation of MAPK activity, GO:0000187: activation of MAPK activity, GO:0001525: angiogenesis, GO:0003180: aortic valve morphogenesis, GO:0003180: aortic valve morphogenesis, GO:0003183: mitral valve morphogenesis, GO:0003…	04360: Axon guidance	10	7.23664	7.40496	7.51494	6.952	7.00735	7.30567	7.47319	7.45978	7.36424	6.67441	6.79092	7.0883
307200	9306	Socs6	suppressor of cytokine signaling 6	GO:0003674: molecular_function, GO:0005575: cellular_component, GO:0005622: intracellular, GO:0008150: biological_process, GO:0035556: intracellular signal transduction, GO:0040008: regulation of growth, GO:0040008: regulation of growth		10	8.54883	8.60848	8.6114	8.43722	8.43285	8.5143	8.60609	8.62235	8.56374	8.31682	8.24308	8.42943
311266	79832	Qser1	glutamine and serine rich 1			10	8.96794	8.9085	8.9596	8.8268	8.81572	8.86806	8.94918	8.9441	8.97936	8.73189	8.8357	8.78349
314630	57455	Rexo1	REX1, RNA exonuclease 1 homolog (S. cerevisiae)	GO:0003674: molecular_function, GO:0005575: cellular_component, GO:0005634: nucleus, GO:0008150: biological_process	03008: Ribosome biogenesis in eukaryotes	10	8.03715	7.99399	7.96178	7.83271	7.80819	7.95147	7.94244	8.0318	8.07512	7.70689	7.78304	7.86203
63845	8577	Tmeff1	transmembrane protein with EGF-like and two follistatin-like domains 1	GO:0005886: plasma membrane, GO:0007275: multicellular organismal development, GO:0016021: integral to membrane		10	7.40383	7.54929	7.41353	7.22944	7.05815	7.28796	7.40132	7.45181	7.49329	6.84072	7.05736	7.1733
312682	23786	Bcl2l13	BCL2-like 13 (apoptosis facilitator)	GO:0005739: mitochondrion, GO:0005739: mitochondrion, GO:0016021: integral to membrane, GO:0016021: integral to membrane, GO:0042981: regulation of apoptotic process		10	8.62886	8.63312	8.56729	8.53584	8.50305	8.58425	8.73446	8.74401	8.76717	8.34903	8.38453	8.33136
362768		Ttc7b	tetratricopeptide repeat domain 7B			10	8.76437	8.82375	8.73277	8.63491	8.60503	8.73959	8.85394	8.84955	8.89244	8.29102	8.32055	8.45735
58958	23225	Nup210	nucleoporin 210	GO:0005635: nuclear envelope, GO:0005643: nuclear pore, GO:0005789: endoplasmic reticulum membrane, GO:0015031: protein transport, GO:0017056: structural constituent of nuclear pore, GO:0031965: nuclear membrane, GO:0046983: protein dimerization activity, GO:0051028: mRNA transport	03013: RNA transport	10	9.14914	9.01742	9.07653	8.8689	8.80925	8.98322	9.11786	9.09959	9.12805	8.51767	8.65718	8.69917
314381	55051	RGD1565082	similar to Protein C14orf102 homolog	GO:0003674: molecular_function, GO:0005575: cellular_component, GO:0008150: biological_process		10	6.55538	6.40139	6.47088	6.26074	6.43323	6.36842	6.5532	6.58499	6.55626	6.06652	6.21137	6.32333
117276	5209	Pfkfb3	6-phosphofructo-2-kinase/fructose-2,6-biphosphatase 3	GO:0003873: 6-phosphofructo-2-kinase activity, GO:0004331: fructose-2,6-bisphosphate 2-phosphatase activity, GO:0004331: fructose-2,6-bisphosphate 2-phosphatase activity, GO:0005524: ATP binding, GO:0006003: fructose 2,6-bisphosphate metabolic process, GO:0006003: fructose 2,6-bisphosphate metabolic process, GO:0006110: regulation of glycolysis, GO:0007420: brain development	00051: Fructose and mannose metabolism	10	8.0731	7.91744	8.07212	7.74094	7.85089	7.81075	8.22541	8.17784	8.09474	7.25469	7.60104	7.58007
313699	90231	RGD1305350	similar to RIKEN cDNA 2510039O18			10	8.47837	8.4453	8.47807	8.31007	8.41825	8.48921	8.36084	8.4806	8.62122	7.86628	7.93712	8.10375
688841	27112	Fam155b	family with sequence similarity 155, member B			10	7.45968	7.4374	7.49549	7.37896	7.24848	7.56385	7.53526	7.61763	7.68202	6.56527	6.61464	7.1234
312675	144699	Fbxl14	F-box and leucine-rich repeat protein 14	GO:0004842: ubiquitin-protein ligase activity, GO:0005737: cytoplasm, GO:0042787: protein ubiquitination involved in ubiquitin-dependent protein catabolic process		10	7.92171	7.96295	8.02918	7.85865	7.8335	7.8749	8.04636	8.01065	8.02599	7.51102	7.46354	7.79284
84027	2932	Gsk3b	glycogen synthase kinase 3 beta	GO:0000320: re-entry into mitotic cell cycle, GO:0000320: re-entry into mitotic cell cycle, GO:0001085: RNA polymerase II transcription factor binding, GO:0001837: epithelial to mesenchymal transition, GO:0001837: epithelial to mesenchymal transition, GO:0001954: positive regulation of cell-matrix adhesion, GO:0002039: p53 binding, GO:0004672: protein kinase activity, GO:0004674: protein serine/t…	04012: ErbB signaling pathway, 04062: Chemokine signaling pathway, 04110: Cell cycle, 04310: Wnt signaling pathway, 04340: Hedgehog signaling pathway, 04360: Axon guidance, 04510: Focal adhesion, 04660: T cell receptor signaling pathway, 04662: B cell receptor signaling pathway, 04722: Neurotrophin signaling pathway, 04910: Insulin signaling pathway, 04916: Melanogenesis, 05010: Alzheimer's disea…	10	10.704	10.739	10.8009	10.7073	10.723	10.6874	10.7667	10.8123	10.8114	10.4951	10.424	10.6037
315308	81566	Csrnp2	cysteine-serine-rich nuclear protein 2	GO:0003700: sequence-specific DNA binding transcription factor activity, GO:0003700: sequence-specific DNA binding transcription factor activity, GO:0005634: nucleus, GO:0005634: nucleus, GO:0010923: negative regulation of phosphatase activity, GO:0010923: negative regulation of phosphatase activity, GO:0019902: phosphatase binding, GO:0019902: phosphatase binding, GO:0045944: positive regulation…		10	7.71744	7.84019	7.62429	7.6634	7.68813	7.6689	8.02549	7.8467	7.67415	7.41212	7.29671	7.48111
305227	55752	Sept11	septin 11	GO:0001725: stress fiber, GO:0001725: stress fiber, GO:0005525: GTP binding, GO:0007049: cell cycle, GO:0030054: cell junction, GO:0030424: axon, GO:0031105: septin complex, GO:0043197: dendritic spine, GO:0045202: synapse, GO:0051291: protein heterooligomerization, GO:0051291: protein heterooligomerization, GO:0051301: cell division		10	9.48101	9.5336	9.46194	9.51313	9.43794	9.41159	9.58602	9.59527	9.45029	9.26489	9.23193	9.32643
[truncated: 123 more rows]
